# Supplementary material for: Concurrent validity and between-device reliability of the Catapult Vector S8 GNSS device
Source: PLoS One. 2025 Oct 30;20(10):e0333792. doi: 10.1371/journal.pone.0333792 (PMC12574862; doi:10.1371/journal.pone.0333792)
Supplement: S1 Dataset — (XLSX) [file pone.0333792.s001.xlsx]

## Sheet: Speed
Reference Speed (m⸱s¯¹)	Speed Error (m⸱s¯¹)	Movement Type
0.00511754	0.00511754	Linear
0.00927074	0.00927074	Linear
0.0170428	0.0170428	Linear
0.0279457	0.0279457	Linear
0.0427165	0.0427165	Linear
0.0629226	0.0629226	Linear
0.0908674	0.0908674	Linear
0.129646	0.129646	Linear
0.183533	0.183533	Linear
0.258332	0.238332	Linear
0.361192	0.261192	Linear
0.499632	0.239632	Linear
0.680259	0.200259	Linear
0.907661	0.187661	Linear
1.18351	0.163511	Linear
1.5065	0.0665033	Linear
1.87319	-0.0568061	Linear
2.23573	-0.194269	Linear
2.70757	-0.202427	Linear
3.14544	-0.204563	Linear
3.57646	-0.193542	Linear
3.99044	-0.179561	Linear
4.3413	-0.198695	Linear
4.7348	-0.135203	Linear
5.04861	-0.101385	Linear
5.30872	-0.0812825	Linear
5.50461	-0.0553948	Linear
5.61731	-0.042694	Linear
5.66279	-0.0172149	Linear
5.60539	0.00539033	Linear
5.44721	0.0272149	Linear
5.18872	0.0387208	Linear
4.8357	0.0357001	Linear
4.40067	0.0206734	Linear
3.90223	0.0022336	Linear
3.36294	0.00293842	Linear
2.80869	0.0286886	Linear
2.26647	0.0464701	Linear
1.76219	0.072189	Linear
1.31876	0.0787641	Linear
0.952052	0.0820519	Linear
0.667269	0.087269	Linear
0.459867	0.0798669	Linear
0.318899	0.0688995	Linear
0.230676	0.0406764	Linear
0.181222	0.0112221	Linear
0.157394	-0.0626062	Linear
0.147792	-0.232208	Linear
0.144527	-0.425473	Linear
0.0896165	0.0896165	Linear
0.138923	0.138923	Linear
0.204177	0.204177	Linear
0.280225	0.260225	Linear
0.402195	0.312195	Linear
0.548258	0.308258	Linear
0.735348	0.295348	Linear
0.970003	0.310003	Linear
1.25691	0.326907	Linear
1.59799	0.277987	Linear
1.99227	0.182265	Linear
2.43326	0.103257	Linear
2.90351	0.0535066	Linear
3.37958	0.0295818	Linear
3.84406	0.00406011	Linear
4.28433	-0.0156742	Linear
4.68919	-0.0408058	Linear
5.04812	-0.0518815	Linear
5.34806	-0.0419434	Linear
5.57709	-0.0429144	Linear
5.72594	-0.0740579	Linear
5.78587	-0.114134	Linear
5.75594	-0.154061	Linear
5.62193	-0.168074	Linear
5.38311	-0.176889	Linear
5.04399	-0.186009	Linear
4.66427	-0.135735	Linear
4.12881	-0.171194	Linear
3.60264	-0.167358	Linear
3.06979	-0.150212	Linear
2.5594	-0.120601	Linear
2.14015	-0.039849	Linear
1.70085	-0.0291532	Linear
1.38583	0.0358254	Linear
1.16077	0.100765	Linear
1.02837	0.128365	Linear
0.980369	0.100369	Linear
0.996631	0.0466311	Linear
1.04984	0.00983911	Linear
1.11243	-0.00756778	Linear
1.1635	-0.0465002	Linear
1.19391	-0.0960893	Linear
1.20536	-0.144645	Linear
1.20503	-0.184974	Linear
0.331742	-0.158258	Linear
0.499441	-0.160559	Linear
0.707111	-0.132889	Linear
0.955668	-0.0743321	Linear
1.24518	-0.0148165	Linear
1.57521	-0.0447947	Linear
1.94576	-0.114242	Linear
2.35519	-0.184812	Linear
2.79267	-0.217332	Linear
3.2385	-0.221504	Linear
3.6333	-0.256699	Linear
4.09644	-0.203557	Linear
4.4928	-0.187202	Linear
4.86314	-0.166865	Linear
5.20503	-0.14497	Linear
5.48854	-0.16146	Linear
5.80591	-0.114091	Linear
6.06904	-0.100957	Linear
6.31187	-0.0681264	Linear
6.53748	-0.0425171	Linear
6.72866	-0.0413418	Linear
6.94962	-0.0103771	Linear
7.13829	0.00829003	Linear
7.31257	0.0325695	Linear
7.46705	0.0470531	Linear
7.59645	0.0664523	Linear
7.69418	0.0841805	Linear
7.75187	0.101866	Linear
7.75901	0.109013	Linear
7.70629	0.106293	Linear
7.58694	0.106944	Linear
7.39446	0.104461	Linear
7.12414	0.0841365	Linear
6.77361	0.0536062	Linear
6.34185	0.0318468	Linear
5.83268	0.0226768	Linear
5.25693	0.0269316	Linear
4.6311	0.0411026	Linear
3.9782	0.0481974	Linear
3.32624	0.0562406	Linear
2.70286	0.0628634	Linear
2.13021	0.0902138	Linear
1.62385	0.113852	Linear
1.19284	0.132845	Linear
0.840865	0.140865	Linear
0.566308	0.136308	Linear
0.362189	0.122189	Linear
0.218466	0.0984656	Linear
0.125059	0.0650592	Linear
0.0741611	0.0241611	Linear
0.0572478	0.00724777	Linear
0.0562812	0.00628117	Linear
0.0572796	0.0172796	Linear
0.0565602	0.0165602	Linear
0.0551499	-0.0248501	Linear
0.0543108	-0.0856892	Linear
0.266467	0.236467	Linear
0.413795	0.263795	Linear
0.599849	0.239849	Linear
0.826396	0.226396	Linear
1.09433	0.224329	Linear
1.40347	0.173468	Linear
1.75318	0.0631816	Linear
2.14247	-0.0275348	Linear
2.56483	-0.105169	Linear
3.00393	-0.156073	Linear
3.44287	-0.187131	Linear
3.83001	-0.239987	Linear
4.2855	-0.194496	Linear
4.67702	-0.19298	Linear
5.0434	-0.176595	Linear
5.38152	-0.158478	Linear
5.66205	-0.167955	Linear
5.97676	-0.133239	Linear
6.23919	-0.110809	Linear
6.4818	-0.0782019	Linear
6.70595	-0.0440537	Linear
6.8939	-0.0360957	Linear
7.10835	0.0183462	Linear
7.29002	0.050023	Linear
7.45616	0.0861552	Linear
7.60191	0.101914	Linear
7.72126	0.101261	Linear
7.80441	0.104406	Linear
7.8385	0.0985038	Linear
7.80812	0.0881229	Linear
7.70033	0.0503325	Linear
7.50604	-0.00395754	Linear
7.21987	-0.0601333	Linear
6.84082	-0.0891804	Linear
6.37224	-0.0977559	Linear
5.8245	-0.0954975	Linear
5.21604	-0.0839585	Linear
4.57144	-0.078562	Linear
3.91994	-0.0800638	Linear
3.29047	-0.0695254	Linear
2.70723	-0.0727717	Linear
2.18743	-0.0625673	Linear
1.7416	-0.0484031	Linear
1.37434	-0.0156596	Linear
1.08543	0.0254285	Linear
0.870636	0.080636	Linear
0.722747	0.132747	Linear
0.632208	0.172208	Linear
0.587243	0.167243	Linear
0.573751	0.133751	Linear
0.00540687	0.00540687	COD
0.00886998	0.00886998	COD
0.0135388	0.0135388	COD
0.0185474	0.0185474	COD
0.0230282	0.0230282	COD
0.0258518	0.0258518	COD
0.0254434	0.0254434	COD
0.0197474	0.0197474	COD
0.00743908	0.00743908	COD
0.0236049	0.0236049	COD
0.0693045	0.0693045	COD
0.142034	0.122034	COD
0.249947	0.169947	COD
0.400986	0.190986	COD
0.601234	0.201234	COD
0.853301	0.213301	COD
1.12271	0.222714	COD
1.49876	0.288764	COD
1.87371	0.263714	COD
2.26581	0.215812	COD
2.65525	0.165245	COD
3.01514	0.105144	COD
3.3192	0.0391983	COD
3.54476	-0.0152436	COD
3.67152	-0.0384755	COD
3.68132	-0.0386809	COD
3.55976	-0.0802356	COD
3.30086	-0.16914	COD
2.906	-0.274001	COD
2.38023	-0.359767	COD
1.73664	-0.383363	COD
1.01768	-0.322319	COD
0.443866	-0.186134	COD
0.842001	0.0520011	COD
1.48401	0.0240084	COD
2.20472	0.0947176	COD
2.74165	0.0616479	COD
3.15427	-0.00573495	COD
3.44136	-0.0886446	COD
3.59264	-0.167365	COD
3.63962	-0.180379	COD
3.55434	-0.19566	COD
3.36192	-0.228081	COD
3.08699	-0.263011	COD
2.79211	-0.247892	COD
2.39847	-0.261532	COD
2.03319	-0.236807	COD
1.68331	-0.186687	COD
1.36501	-0.144995	COD
1.08714	-0.112862	COD
0.852478	-0.0775222	COD
0.659718	-0.0502819	COD
0.505054	-0.024946	COD
0.383577	-0.00642312	COD
0.290726	0.000725784	COD
0.222723	0.0127233	COD
0.175858	0.0158585	COD
0.146022	0.00602236	COD
0.128877	-0.0111229	COD
0.120267	-0.039733	COD
0.11685	-0.0831498	COD
0.037528	-0.122472	COD
0.0426378	-0.107362	COD
0.0544399	-0.0555601	COD
0.0736337	-0.0163663	COD
0.0936764	-0.00632365	COD
0.107031	-0.0229693	COD
0.108859	-0.031141	COD
0.0985209	-0.0314791	COD
0.0796062	-0.0403938	COD
0.0576791	-0.0623209	COD
0.0375593	-0.0724407	COD
0.0224482	-0.0875518	COD
0.0147288	-0.0852712	COD
0.0151628	-0.0848372	COD
0.02078	-0.06922	COD
0.0318307	-0.0481693	COD
0.0530611	-0.00693888	COD
0.0911784	0.0511784	COD
0.153688	0.123688	COD
0.248381	0.178381	COD
0.382517	0.202517	COD
0.561588	0.201588	COD
0.763161	0.163161	COD
1.05942	0.219416	COD
1.36951	0.279508	COD
1.70859	0.278595	COD
2.06717	0.22717	COD
2.43393	0.14393	COD
2.78785	0.0678508	COD
3.09876	-0.00123815	COD
3.33916	-0.0408426	COD
3.48788	-0.0521191	COD
3.52978	-0.0602212	COD
3.45579	-0.074209	COD
3.26091	-0.13909	COD
2.9431	-0.256902	COD
2.50184	-0.378165	COD
1.93757	-0.442427	COD
1.25819	-0.40181	COD
0.489649	-0.270351	COD
0.247989	0.00798871	COD
1.12744	0.0174378	COD
1.8561	-0.0238984	COD
2.47269	-0.0573076	COD
2.95851	-0.101487	COD
3.27847	-0.191527	COD
3.51726	-0.21274	COD
3.59142	-0.238577	COD
3.53456	-0.235439	COD
3.3595	-0.220504	COD
3.11962	-0.160381	COD
2.75246	-0.177535	COD
2.37856	-0.161445	COD
1.9923	-0.137696	COD
1.61588	-0.104118	COD
1.26816	-0.0818446	COD
0.962095	-0.0579047	COD
0.70384	-0.0361605	COD
0.493693	-0.0263067	COD
0.32816	-0.0218403	COD
0.20256	-0.0174399	COD
0.113647	-0.0263531	COD
0.0634801	-0.0265199	COD
0.0547662	-0.00523381	COD
0.061202	0.011202	COD
0.0615475	0.0215475	COD
0.0536055	0.0236055	COD
0.0412454	0.0112454	COD
0.0315458	0.0115458	COD
0.0336571	0.0136571	COD
0.00422107	0.00422107	COD
0.00598115	0.00598115	COD
0.00833715	0.00833715	COD
0.0113451	0.0113451	COD
0.0149895	0.0149895	COD
0.0191249	0.0191249	COD
0.0234043	0.0234043	COD
0.0271457	0.0271457	COD
0.0292024	0.0292024	COD
0.0279116	0.0279116	COD
0.0211424	0.0211424	COD
0.0081797	0.0081797	COD
0.0245241	0.0245241	COD
0.0674021	0.0674021	COD
0.130211	0.130211	COD
0.206223	0.176223	COD
0.326995	0.196995	COD
0.465012	0.165012	COD
0.630305	0.130305	COD
0.822301	0.122301	COD
1.04016	0.110159	COD
1.28335	0.0633452	COD
1.55152	-0.0284803	COD
1.84288	-0.117118	COD
2.15032	-0.189678	COD
2.45887	-0.261133	COD
2.75149	-0.308505	COD
3.01836	-0.331636	COD
3.2556	-0.314398	COD
3.46153	-0.278474	COD
3.63863	-0.211373	COD
3.79435	-0.145651	COD
3.94065	-0.109346	COD
4.07573	-0.124265	COD
4.25855	-0.111455	COD
4.44523	-0.114774	COD
4.64183	-0.0981664	COD
4.83556	-0.0744435	COD
4.99834	-0.0716643	COD
5.17116	-0.0488412	COD
5.2924	-0.0476041	COD
5.36544	-0.0245587	COD
5.37492	0.004924	COD
5.31791	0.037909	COD
5.15268	0.0326787	COD
4.90661	0.0266088	COD
4.57167	0.0316727	COD
4.15779	0.0477903	COD
3.68192	0.0419248	COD
3.16799	0.0279851	COD
2.64524	0.00524371	COD
2.14278	-0.00722427	COD
1.68315	0.00314767	COD
1.27973	0.0297306	COD
0.938173	0.0481728	COD
0.659101	0.0591013	COD
0.439607	0.069607	COD
0.274042	0.0640423	COD
0.155114	0.0551139	COD
0.0756105	0.0456105	COD
0.0310443	0.0110443	COD
0.0225192	-0.00748081	COD
0.0275502	0.00755017	COD
0.0293364	0.0193364	COD
0.0290796	0.0190796	COD
0.0289863	0.0189863	COD
0.0295072	0.0195072	COD
0.0299327	0.0199327	COD
0.0296046	0.0196046	COD
0.0283519	0.00835192	COD
0.0263857	-0.0036143	COD
0.0241914	-0.0358086	COD
0.00977718	0.00977718	COD
0.0125381	0.0125381	COD
0.0149372	0.0149372	COD
0.0167387	0.0167387	COD
0.0178442	0.0178442	COD
0.0180457	0.0180457	COD
0.0168605	0.0168605	COD
0.0137994	0.0137994	COD
0.00900926	0.00900926	COD
0.0042329	0.0042329	COD
0.00438165	0.00438165	COD
0.00565417	0.00565417	COD
0.00640712	0.00640712	COD
0.0195598	0.0195598	COD
0.0485535	0.0485535	COD
0.0905759	0.0905759	COD
0.167604	0.147604	COD
0.267793	0.177793	COD
0.402759	0.172759	COD
0.578397	0.158397	COD
0.799517	0.179517	COD
1.06824	0.198242	COD
1.38336	0.153364	COD
1.74065	0.0406459	COD
2.13077	-0.0592339	COD
2.53562	-0.134382	COD
2.93036	-0.179642	COD
3.29379	-0.21621	COD
3.61481	-0.245192	COD
3.88927	-0.240733	COD
4.11739	-0.212607	COD
4.30292	-0.167078	COD
4.45581	-0.134191	COD
4.57862	-0.121381	COD
4.72779	-0.082214	COD
4.87358	-0.0664162	COD
5.02691	-0.0430882	COD
5.17539	-0.0346092	COD
5.29025	-0.0397487	COD
5.38471	-0.0252873	COD
5.40713	-0.0428656	COD
5.35178	-0.0782181	COD
5.2078	-0.0922026	COD
4.99871	-0.0712907	COD
4.64156	-0.098442	COD
4.22985	-0.0801513	COD
3.75584	-0.0641576	COD
3.24544	-0.0545606	COD
2.72652	-0.0534826	COD
2.22589	-0.0541056	COD
1.76521	-0.0347884	COD
1.35796	-0.012039	COD
1.01038	0.000381533	COD
0.723557	0.0235574	COD
0.495327	0.0253275	COD
0.32132	0.0313199	COD
0.195538	0.0255384	COD
0.111793	0.0217925	COD
0.0663892	0.00638916	COD
0.0546205	-0.00537951	COD
0.0576503	-0.00234969	COD
0.0604604	0.000460409	COD
0.0601431	0.0101431	COD
0.0576352	0.0176352	COD
0.0543829	0.0243829	COD
0.0515118	0.0315118	COD
0.0494217	0.0394217	COD
0.0479413	0.0379413	COD
0.0469367	0.0369367	COD
0.0464681	0.0464681	COD
0.0427209	-0.00727905	COD
0.040957	-0.049043	COD
0.0499186	-0.0700814	COD
0.0525846	-0.0974154	COD
0.0449133	-0.115087	COD
0.0315124	-0.138488	COD
0.0238115	-0.146188	COD
0.0299264	-0.130074	COD
0.0393465	-0.100654	COD
0.0450002	-0.0749998	COD
0.0456512	-0.0543488	COD
0.0419652	-0.0280348	COD
0.0350636	-0.0149364	COD
0.0262112	-0.00378881	COD
0.0171984	0.00719842	COD
0.0126942	0.0126942	COD
0.0204645	0.0204645	COD
0.0397656	0.0297656	COD
0.0736078	0.0636078	COD
0.129391	0.109391	COD
0.215339	0.145339	COD
0.339115	0.149115	COD
0.487867	0.117867	COD
0.721274	0.131274	COD
0.982079	0.162079	COD
1.28437	0.214367	COD
1.62061	0.210612	COD
1.98294	0.152938	COD
2.36146	0.0714617	COD
2.73736	-0.00264456	COD
3.08363	-0.066366	COD
3.37649	-0.113512	COD
3.59903	-0.140969	COD
3.73988	-0.15012	COD
3.79293	-0.137071	COD
3.76015	-0.119849	COD
3.65584	-0.0941587	COD
3.50981	-0.0501854	COD
3.37043	0.01043	COD
3.29188	0.0418844	COD
3.30182	0.0318196	COD
3.41631	0.0163118	COD
3.58167	-0.0183275	COD
3.75297	-0.0670262	COD
3.88277	-0.147225	COD
3.93394	-0.226057	COD
3.88686	-0.283135	COD
3.72973	-0.280271	COD
3.46668	-0.233323	COD
3.11489	-0.175114	COD
2.7473	-0.0927035	COD
2.27148	-0.0885156	COD
1.84676	-0.0532402	COD
1.45435	-0.00565365	COD
1.11008	0.0200826	COD
0.821918	0.0519176	COD
0.591188	0.0611881	COD
0.41383	0.05383	COD
0.282109	0.0421091	COD
0.187099	0.0270989	COD
0.120846	0.000845839	COD
0.0773868	-0.0126132	COD
0.0523426	-0.00765744	COD
0.0405922	0.00059223	COD
0.0353051	0.00530515	COD
0.0318068	0.0118068	COD
0.0292869	0.0192869	COD
0.0290226	0.00902257	COD
0.0321015	0.00210155	COD
0.0380144	-0.00198557	COD
0.0181739	0.0181739	COD
0.0196303	0.0196303	COD
0.0203528	0.0203528	COD
0.0201385	0.0201385	COD
0.0189152	0.0189152	COD
0.0169952	0.0169952	COD
0.0156974	0.0156974	COD
0.0173387	0.0173387	COD
0.0225983	0.0225983	COD
0.0294858	0.0294858	COD
0.035226	0.035226	COD
0.0367561	0.0367561	COD
0.0308885	0.0308885	COD
0.0188625	0.00886255	COD
0.0397983	0.00979834	COD
0.102929	0.012929	COD
0.190225	0.000224572	COD
0.342675	-0.00732484	COD
0.531392	-0.00860815	COD
0.771609	0.0416085	COD
1.0624	0.0824006	COD
1.39838	0.048382	COD
1.7716	-0.038396	COD
2.16932	-0.120681	COD
2.56907	-0.170926	COD
2.94089	-0.199105	COD
3.25842	-0.231578	COD
3.50422	-0.245776	COD
3.66763	-0.23237	COD
3.74327	-0.196733	COD
3.73197	-0.138031	COD
3.64721	-0.0727936	COD
3.51941	-0.0205903	COD
3.39651	-0.003493	COD
3.33724	-0.0127644	COD
3.37209	-0.0679058	COD
3.50015	-0.12985	COD
3.67791	-0.192089	COD
3.85199	-0.228009	COD
3.96464	-0.255358	COD
4.00717	-0.212833	COD
3.93486	-0.145141	COD
3.75363	-0.0763659	COD
3.47678	-0.00322342	COD
3.16505	0.0950462	COD
2.73246	0.0924581	COD
2.31716	0.12716	COD
1.90569	0.155689	COD
1.51807	0.168066	COD
1.1696	0.169595	COD
0.870073	0.160073	COD
0.62307	0.14307	COD
0.426986	0.126986	COD
0.277046	0.107046	COD
0.167021	0.0870214	COD
0.0903866	0.0803866	COD
0.0407652	0.0307652	COD
0.012357	-0.00764302	COD
0.00429541	-0.0257046	COD
0.00643877	-0.0135612	COD
0.00465402	-0.015346	COD
0.0042771	-0.0157229	COD
0.00771383	-0.00228617	COD
0.00452338	0.00452338	SSG
0.00433113	0.00433113	SSG
0.00352734	0.00352734	SSG
0.00229135	0.00229135	SSG
0.00167717	0.00167717	SSG
0.0032616	0.0032616	SSG
0.00556175	0.00556175	SSG
0.00778321	0.00778321	SSG
0.0096122	0.0096122	SSG
0.010888	0.010888	SSG
0.0115428	0.0115428	SSG
0.0116286	0.0116286	SSG
0.0112768	0.0112768	SSG
0.010579	0.010579	SSG
0.00955455	0.00955455	SSG
0.00815868	0.00815868	SSG
0.00625783	0.00625783	SSG
0.00380873	0.00380873	SSG
0.00343879	0.00343879	SSG
0.00903197	0.00903197	SSG
0.0182093	0.0182093	SSG
0.0309232	0.0309232	SSG
0.0456111	0.0456111	SSG
0.0675684	0.0675684	SSG
0.0903603	0.0903603	SSG
0.113742	0.113742	SSG
0.134602	0.124602	SSG
0.149559	0.119559	SSG
0.156316	0.0963156	SSG
0.155261	0.0752607	SSG
0.151367	0.0713667	SSG
0.157163	0.0671628	SSG
0.188807	0.0288071	SSG
0.248108	-0.0318921	SSG
0.321782	-0.0782184	SSG
0.395414	-0.104586	SSG
0.458718	-0.111282	SSG
0.506411	-0.0935893	SSG
0.53883	-0.0711696	SSG
0.561113	-0.0388873	SSG
0.578423	-0.0215773	SSG
0.602812	-0.00718786	SSG
0.630822	-0.00917775	SSG
0.662975	-0.0270247	SSG
0.695299	-0.0247012	SSG
0.721108	-0.0188919	SSG
0.746402	-0.00359755	SSG
0.765083	-0.00491697	SSG
0.782647	-0.00735309	SSG
0.799366	-0.0206341	SSG
0.810432	-0.0195685	SSG
0.811894	-0.00810606	SSG
0.796619	0.00661906	SSG
0.764653	0.0246527	SSG
0.718632	0.0486316	SSG
0.662459	0.0724586	SSG
0.600328	0.100328	SSG
0.537838	0.107838	SSG
0.48317	0.0731695	SSG
0.444685	0.0146852	SSG
0.425366	-0.0346337	SSG
0.421524	-0.0484765	SSG
0.431683	-0.0183173	SSG
0.464812	0.00481165	SSG
0.533202	-0.00679754	SSG
0.636468	-0.0635318	SSG
0.75908	-0.12092	SSG
0.879191	-0.140809	SSG
0.975609	-0.104391	SSG
1.0317	-0.0482972	SSG
1.03871	0.00870571	SSG
0.997401	0.0174008	SSG
0.915355	0.0153551	SSG
0.80145	0.0214496	SSG
0.662462	0.0324618	SSG
0.507653	0.0476534	SSG
0.366583	0.0465829	SSG
0.320381	-0.0296193	SSG
0.428791	-0.101209	SSG
0.61654	-0.12346	SSG
0.81955	-0.0904501	SSG
0.993435	-0.0665645	SSG
1.18417	-0.0158337	SSG
1.33543	-0.134566	SSG
1.46657	-0.00342615	SSG
1.5767	-0.00329622	SSG
1.65567	-0.0343251	SSG
1.72492	-0.0350835	SSG
1.76393	-0.0260727	SSG
1.78342	-0.016581	SSG
1.78612	-0.013878	SSG
1.77641	0.00641442	SSG
1.75091	0.0309142	SSG
1.71485	0.0248474	SSG
1.66572	0.0157219	SSG
1.60276	0.0127619	SSG
1.53389	0.0138895	SSG
1.43472	0.0247245	SSG
1.33316	0.0531638	SSG
1.2263	0.096299	SSG
1.12119	0.111195	SSG
1.03281	0.122806	SSG
0.934637	0.0846375	SSG
0.851365	0.0513646	SSG
0.766088	0.00608808	SSG
0.668961	-0.011039	SSG
0.551672	0.00167168	SSG
0.416202	0.0362022	SSG
0.29856	0.0785601	SSG
0.30699	-0.0230098	SSG
0.468388	-0.151612	SSG
0.685075	-0.204925	SSG
0.903723	-0.166277	SSG
1.10038	-0.0796205	SSG
1.26602	-0.0139787	SSG
1.40478	0.0147779	SSG
1.52775	-0.00225127	SSG
1.64319	-0.0368065	SSG
1.75175	-0.0482515	SSG
1.84776	-0.0122397	SSG
1.92304	0.023039	SSG
1.97319	0.0231873	SSG
2.00256	0.0025591	SSG
2.01981	-0.0101913	SSG
2.0303	-0.0197003	SSG
2.03425	-0.0257499	SSG
2.02749	-0.0425124	SSG
2.00316	-0.0468421	SSG
1.95328	-0.0467154	SSG
1.87006	-0.029937	SSG
1.74969	-0.000310386	SSG
1.59728	0.0572784	SSG
1.42853	0.118527	SSG
1.26899	0.16899	SSG
1.15318	0.143184	SSG
1.11796	0.037957	SSG
1.18092	-0.0690832	SSG
1.31862	-0.141376	SSG
1.48344	-0.176557	SSG
1.63793	-0.192071	SSG
1.76595	-0.204047	SSG
1.86588	-0.194117	SSG
1.94434	-0.145662	SSG
2.01077	-0.0692291	SSG
2.07228	0.0122808	SSG
2.13481	0.0848106	SSG
2.2022	0.1322	SSG
2.27007	0.0700735	SSG
2.32559	0.125593	SSG
2.35165	0.0816493	SSG
2.33181	0.041809	SSG
2.25548	0.03548	SSG
2.11907	0.0490718	SSG
1.92582	0.0558214	SSG
1.68575	0.0257535	SSG
1.41193	-0.0280748	SSG
1.11313	-0.0468721	SSG
0.790814	0.000814423	SSG
0.445519	0.0755193	SSG
0.0959137	0.0459137	SSG
0.289142	-0.120858	SSG
0.631208	-0.0787924	SSG
0.948664	-0.0113361	SSG
1.21382	0.0338244	SSG
1.51785	0.0678519	SSG
1.77663	0.0166303	SSG
2.00962	-0.060378	SSG
2.19692	-0.133076	SSG
2.30588	-0.164115	SSG
2.34088	-0.14912	SSG
2.27174	-0.128263	SSG
2.11156	-0.098437	SSG
1.87562	-0.0543756	SSG
1.61823	0.0182319	SSG
1.2785	0.0184983	SSG
0.979339	0.0293394	SSG
0.728722	0.058722	SSG
0.579359	0.0993588	SSG
0.572082	0.142082	SSG
0.699963	0.119963	SSG
0.876715	-0.0132851	SSG
1.0639	-0.146101	SSG
1.22995	-0.19005	SSG
1.33626	-0.173739	SSG
1.3834	-0.1366	SSG
1.34051	-0.119495	SSG
1.22788	-0.112116	SSG
1.06345	-0.126547	SSG
0.887538	-0.0924617	SSG
0.66747	-0.0425299	SSG
0.51138	0.0313804	SSG
0.461201	0.0212009	SSG
0.51956	0.0095601	SSG
0.600558	0.020558	SSG
0.673876	0.0438761	SSG
0.702767	0.042767	SSG
0.707804	0.0278041	SSG
0.709064	0.0190643	SSG
0.720464	0.00046402	SSG
0.753991	-0.0160092	SSG
0.798202	-0.0317983	SSG
0.845006	-0.0349943	SSG
0.885114	-0.034886	SSG
0.910981	-0.0290188	SSG
0.927184	-0.0228165	SSG
0.927083	-0.0129173	SSG
0.913931	-0.0160687	SSG
0.889305	-0.020695	SSG
0.854604	-0.0353963	SSG
0.810501	-0.0294986	SSG
0.757301	-0.0226989	SSG
0.69666	0.00666029	SSG
0.633229	0.0332285	SSG
0.574075	0.0640751	SSG
0.526381	0.0863805	SSG
0.494559	0.0945591	SSG
0.478579	0.0785786	SSG
0.475192	0.0551923	SSG
0.480072	0.0100716	SSG
0.487947	-0.042053	SSG
0.491604	-0.0783964	SSG
0.483064	-0.0769362	SSG
0.457899	-0.0621009	SSG
0.418487	-0.0315128	SSG
0.373128	-0.0168724	SSG
0.331538	0.00153785	SSG
0.298783	-0.00121677	SSG
0.271775	0.00177493	SSG
0.24308	-0.0169202	SSG
0.211954	-0.0180462	SSG
0.200696	-0.00930382	SSG
0.2534	0.0233996	SSG
0.378311	0.018311	SSG
0.551105	-0.00889457	SSG
0.750722	-0.0592782	SSG
0.960781	-0.0892193	SSG
1.1672	-0.112803	SSG
1.35829	-0.0917117	SSG
1.52617	-0.0538273	SSG
1.66816	-0.0218382	SSG
1.78596	-0.00404364	SSG
1.8831	0.00309691	SSG
1.96254	0.012541	SSG
2.02505	0.0250506	SSG
2.06978	0.0397796	SSG
2.09652	0.056524	SSG
2.10648	0.0664802	SSG
2.10147	0.0714712	SSG
2.08333	0.0833322	SSG
2.05382	0.0738199	SSG
2.01453	0.0445314	SSG
1.96662	0.0166246	SSG
1.90932	0.00931819	SSG
1.83828	0.0182774	SSG
1.74773	0.0177314	SSG
1.63432	-0.0156838	SSG
1.50028	-0.0497183	SSG
1.35366	-0.0863387	SSG
1.20521	-0.124788	SSG
1.06637	-0.18363	SSG
0.946683	-0.223317	SSG
0.845372	-0.194628	SSG
0.749969	-0.100031	SSG
0.652144	0.0121442	SSG
0.559373	0.0993735	SSG
0.487315	0.117315	SSG
0.442158	0.112158	SSG
0.413308	0.103308	SSG
0.384378	0.094378	SSG
0.346391	0.096391	SSG
0.299563	0.0695628	SSG
0.247867	0.0178674	SSG
0.19502	-0.0249801	SSG
0.142878	-0.027122	SSG
0.092212	-0.00778798	SSG
0.0599428	0.0199428	SSG
0.0921683	0.0321683	SSG
0.155228	-0.0147716	SSG
0.216033	-0.0639671	SSG
0.257896	-0.0721036	SSG
0.266586	-0.073414	SSG
0.234757	-0.0452432	SSG
0.167266	0.00726613	SSG
0.0841796	0.0541796	SSG
0.0684668	-0.0515332	SSG
0.141285	-0.108715	SSG
0.201827	-0.148173	SSG
0.229279	-0.120721	SSG
0.223342	-0.0466578	SSG
0.211589	0.021589	SSG
0.261597	0.0115966	SSG
0.394353	-0.0456467	SSG
0.569182	-0.0808184	SSG
0.755908	-0.0940916	SSG
0.938807	-0.0811925	SSG
1.10914	-0.0608573	SSG
1.26361	-0.00639049	SSG
1.40332	0.063324	SSG
1.53103	0.111032	SSG
1.64954	0.119543	SSG
1.76017	0.110169	SSG
1.85823	0.098228	SSG
1.93098	0.100977	SSG
1.96223	0.0922318	SSG
1.93793	0.0579348	SSG
1.84755	-0.0124539	SSG
1.68317	-0.10683	SSG
1.43979	-0.170206	SSG
1.1184	-0.141599	SSG
0.74205	-0.0279498	SSG
0.445246	0.0652455	SSG
0.611393	-0.0986065	SSG
1.05014	-0.219859	SSG
1.49137	-0.278627	SSG
1.86337	-0.286632	SSG
2.14178	-0.248225	SSG
2.3222	-0.187804	SSG
2.41637	-0.113633	SSG
2.44717	-0.0428265	SSG
2.44015	0.0301531	SSG
2.41755	0.0775542	SSG
2.39581	0.105809	SSG
2.38551	0.105507	SSG
2.3895	0.0794965	SSG
2.40822	0.0582188	SSG
2.43753	0.0475309	SSG
2.47232	0.0323221	SSG
2.5049	0.0249049	SSG
2.54511	0.0451142	SSG
2.58264	0.0626386	SSG
2.62035	0.0703494	SSG
2.65617	0.0761691	SSG
2.68488	0.0948844	SSG
2.71171	0.111714	SSG
2.72363	0.123627	SSG
2.71925	0.139253	SSG
2.6935	0.143496	SSG
2.64583	0.125834	SSG
2.54528	0.0652804	SSG
2.40143	0.00143329	SSG
2.19528	-0.0347169	SSG
1.91859	-0.0714135	SSG
1.61123	-0.0387719	SSG
1.19004	-0.0699628	SSG
0.85044	-0.0495604	SSG
0.745287	-0.0547128	SSG
0.959124	-0.0608763	SSG
1.25813	-0.101867	SSG
1.60343	-0.0765674	SSG
1.84712	-0.0728824	SSG
2.01157	-0.0584312	SSG
2.10205	-0.0279532	SSG
2.13336	0.00336368	SSG
2.12744	0.00744017	SSG
2.09293	-0.0770707	SSG
2.03175	-0.198251	SSG
1.92754	-0.28246	SSG
1.77499	-0.295011	SSG
1.49708	-0.322924	SSG
1.16758	-0.312416	SSG
0.790875	-0.279125	SSG
0.403164	-0.196836	SSG
0.175452	0.0454522	SSG
0.462565	0.0625648	SSG
0.779772	-0.040228	SSG
1.03123	-0.118769	SSG
1.19513	-0.164868	SSG
1.2647	-0.155299	SSG
1.26306	-0.0969405	SSG
1.20853	-0.0314735	SSG
1.1406	0.000602958	SSG
1.08772	-0.0122756	SSG
1.06147	-0.0285257	SSG
1.04755	-0.0624451	SSG
1.03406	-0.105937	SSG
1.00417	-0.12583	SSG
0.947916	-0.132084	SSG
0.871085	-0.0989148	SSG
0.747578	-0.0724216	SSG
0.618515	-0.0614847	SSG
0.488091	-0.0619094	SSG
0.37019	-0.0498097	SSG
0.286043	-0.0139567	SSG
0.231464	0.051464	SSG
0.249181	0.159181	SSG
0.334408	0.294408	SSG
0.48267	0.27267	SSG
0.669189	0.129189	SSG
0.955986	0.0359862	SSG
1.25241	-0.0275892	SSG
1.56021	-0.0697894	SSG
1.86544	-0.0745601	SSG
2.13346	-0.106541	SSG
2.44649	-0.0935116	SSG
2.70783	-0.112174	SSG
2.93453	-0.105467	SSG
3.11012	-0.109881	SSG
3.21244	-0.117556	SSG
3.25795	-0.112054	SSG
3.22004	-0.129964	SSG
3.10557	-0.154432	SSG
2.91809	-0.17191	SSG
2.69354	-0.116455	SSG
2.36019	-0.0398127	SSG
2.01996	0.0699592	SSG
1.66881	0.118808	SSG
1.33224	0.112238	SSG
1.05865	0.118649	SSG
0.769777	0.069777	SSG
0.548109	0.0381086	SSG
0.371142	0.0111418	SSG
0.265047	0.00504713	SSG
0.258682	0.00868231	SSG
0.315109	0.0351091	SSG
0.377847	0.067847	SSG
0.42332	0.10332	SSG
0.445061	0.115061	SSG
0.44187	0.0918704	SSG
0.413422	0.0334216	SSG
0.360351	-0.00964868	SSG
0.290155	-0.0198454	SSG
0.240024	0.0100244	SSG
0.30288	0.06288	SSG
0.491069	0.0610691	SSG
0.74564	-0.00436009	SSG
1.03321	-0.0767859	SSG
1.33019	-0.129812	SSG
1.61431	-0.135692	SSG
1.86914	-0.100857	SSG
2.08854	-0.0314555	SSG
2.27547	0.0154731	SSG
2.43863	0.0286333	SSG
2.58712	0.017118	SSG
2.72461	0.00460846	SSG
2.84933	-0.0106707	SSG
2.9584	-0.0116038	SSG
3.05223	-0.00776655	SSG
3.13635	-0.0136466	SSG
3.21903	0.00903296	SSG
3.30589	0.055888	SSG
3.39758	0.107581	SSG
3.49106	0.131064	SSG
3.58156	0.131557	SSG
3.66128	0.101275	SSG
3.71886	0.0488578	SSG
3.74132	-0.0086834	SSG
3.71689	-0.0631094	SSG
3.63712	-0.102883	SSG
3.49551	-0.114493	SSG
3.28813	-0.0818722	SSG
3.01714	-0.0628585	SSG
2.69339	-0.0466124	SSG
2.33524	-0.0447592	SSG
1.96501	-0.0149853	SSG
1.60514	0.0351387	SSG
1.27546	0.115456	SSG
0.993114	0.183114	SSG
0.772947	0.232947	SSG
0.625324	0.225324	SSG
0.552058	0.172058	SSG
0.543808	0.0938084	SSG
0.578199	-0.00180126	SSG
0.623124	-0.0568763	SSG
0.647571	-0.0624291	SSG
0.630878	-0.0491224	SSG
0.567494	-0.0325063	SSG
0.465943	-0.0440574	SSG
0.341346	-0.0786537	SSG
0.207902	-0.122098	SSG
0.0786784	-0.141322	SSG
0.0831741	-0.00682586	SSG
0.21769	0.13769	SSG
0.36768	0.12768	SSG
0.534537	0.114537	SSG
0.722626	0.102626	SSG
0.934337	0.0743374	SSG
1.16888	0.03888	SSG
1.42176	0.0117622	SSG
1.68535	-0.0246515	SSG
1.95179	-0.0482108	SSG
2.21637	-0.0336256	SSG
2.47753	-0.0124736	SSG
2.73403	-0.0359743	SSG
2.98506	-0.0749446	SSG
3.22996	-0.100035	SSG
3.4626	-0.117402	SSG
3.67137	-0.118627	SSG
3.84804	-0.0919558	SSG
3.98906	-0.0709387	SSG
4.09227	-0.0577253	SSG
4.15884	-0.0511567	SSG
4.19167	-0.0283283	SSG
4.19117	-0.00882745	SSG
4.15703	0.00703219	SSG
4.09132	0.0213224	SSG
3.99812	0.0281161	SSG
3.88134	0.0313372	SSG
3.74341	0.0134131	SSG
3.58614	0.00613904	SSG
3.4111	0.00109999	SSG
3.21946	-0.0105429	SSG
3.01486	-0.0251375	SSG
2.80409	-0.0259119	SSG
2.59297	-0.00703263	SSG
2.38514	0.00514311	SSG
2.18541	0.0154066	SSG
2.00152	0.0315232	SSG
1.83965	0.0396522	SSG
1.70087	0.0508674	SSG
1.58373	0.0337282	SSG
1.48724	0.0172392	SSG
1.41013	0.0101279	SSG
1.34905	0.0190537	SSG
1.30015	0.0401527	SSG
1.26136	0.06136	SSG
1.23184	0.0518372	SSG
1.20819	0.028191	SSG
1.18131	-0.0186918	SSG
1.13713	-0.0528671	SSG
1.06114	-0.0588631	SSG
0.944532	-0.0254683	SSG
0.788334	0.0183342	SSG
0.603906	0.0539061	SSG
0.417474	0.0374738	SSG
0.293335	-0.0666646	SSG
0.328172	-0.141828	SSG
0.471616	-0.148384	SSG
0.634452	-0.145548	SSG
0.788246	-0.121754	SSG
0.925472	-0.104528	SSG
1.04286	-0.0771399	SSG
1.13811	-0.0618937	SSG
1.21018	-0.0498179	SSG
1.25951	-0.0404935	SSG
1.28823	-0.0317731	SSG
1.29999	-0.0300142	SSG
1.29825	-0.0517528	SSG
1.28483	-0.0551731	SSG
1.26109	-0.0489099	SSG
1.23048	-0.0295175	SSG
1.19994	-0.0100568	SSG
1.1785	0.00850023	SSG
1.17357	0.0235723	SSG
1.18802	0.0480238	SSG
1.22017	0.0601719	SSG
1.26634	0.0463371	SSG
1.32208	0.0320784	SSG
1.38185	0.0218478	SSG
1.43948	0.0194785	SSG
1.4897	-0.000300357	SSG
1.52907	-0.0209313	SSG
1.55482	-0.0451817	SSG
1.56378	-0.0562205	SSG
1.55419	-0.0358099	SSG
1.52773	-0.0222672	SSG
1.48786	-0.00213911	SSG
1.43622	-0.0137822	SSG
1.37111	-0.0288924	SSG
1.28978	-0.0102226	SSG
1.19073	0.000730852	SSG
1.07452	-0.00547871	SSG
0.943836	-0.0361641	SSG
0.803194	-0.0668063	SSG
0.658803	-0.0611968	SSG
0.520847	-0.0191533	SSG
0.41175	0.0717505	SSG
0.373057	0.133057	SSG
0.428164	0.0781638	SSG
0.547409	0.0674092	SSG
0.702876	0.0728759	SSG
0.890217	0.0302167	SSG
1.10907	-0.0309255	SSG
1.34584	-0.0841616	SSG
1.57624	-0.113764	SSG
1.77852	-0.131483	SSG
1.93875	-0.121248	SSG
2.04745	-0.132549	SSG
2.09715	-0.142851	SSG
2.08278	-0.157215	SSG
2.00128	-0.148724	SSG
1.85227	-0.107733	SSG
1.64087	-0.0591331	SSG
1.37997	-0.0300267	SSG
1.09016	0.00015969	SSG
0.79404	0.0340399	SSG
0.512859	0.0528594	SSG
0.286508	-0.0334921	SSG
0.246805	-0.173195	SSG
0.38961	-0.21039	SSG
0.546005	-0.243995	SSG
0.675747	-0.254253	SSG
0.779711	-0.180289	SSG
0.867989	-0.0420114	SSG
0.95594	0.10594	SSG
1.06566	0.185662	SSG
1.22185	0.151853	SSG
1.43923	0.0392289	SSG
1.71276	-0.0672386	SSG
2.01823	-0.121766	SSG
2.3204	-0.139599	SSG
2.58635	-0.133653	SSG
2.7953	-0.134697	SSG
2.93859	-0.141407	SSG
3.01496	-0.115039	SSG
3.02643	-0.0335735	SSG
2.97738	0.0373825	SSG
2.87719	0.05719	SSG
2.74143	0.0214267	SSG
2.58588	-0.0141166	SSG
2.41961	-0.000385638	SSG
2.24798	0.0579763	SSG
2.08166	0.0916569	SSG
1.9442	0.0942013	SSG
1.87043	0.0804272	SSG
1.89134	0.051335	SSG
2.01584	0.0158439	SSG
2.22662	-0.0133793	SSG
2.48896	-0.0110399	SSG
2.76541	0.0154115	SSG
3.02792	0.0279182	SSG
3.25999	-8.35552e-06	SSG
3.45235	-0.0276497	SSG
3.59537	-0.0446322	SSG
3.67625	-0.0637539	SSG
3.68448	-0.0555228	SSG
3.61683	-0.0331664	SSG
3.48038	-0.00961965	SSG
3.29268	0.00268118	SSG
3.07801	0.0080056	SSG
2.86037	-0.00963035	SSG
2.65746	-0.0425422	SSG
2.47935	-0.0806502	SSG
2.32761	-0.112387	SSG
2.19658	-0.0234218	SSG
2.07785	-0.142151	SSG
1.96364	-0.136356	SSG
1.84785	-0.112151	SSG
1.72692	-0.0930771	SSG
1.60114	-0.0688647	SSG
1.47473	-0.0352665	SSG
1.36558	0.00558223	SSG
1.24544	0.00544228	SSG
1.15524	0.0152409	SSG
1.08673	0.0267264	SSG
1.03898	0.03898	SSG
1.01061	0.0606098	SSG
0.991178	0.0711779	SSG
0.986968	0.0769676	SSG
0.995676	0.0856762	SSG
1.01646	0.0864608	SSG
1.04305	0.0930512	SSG
1.08077	0.0907701	SSG
1.11523	0.075227	SSG
1.145	0.0350019	SSG
1.16367	0.0136696	SSG
1.16387	0.00387324	SSG
1.13346	0.0134585	SSG
1.07225	0.10225	SSG
0.982065	0.0120648	SSG
0.869959	-0.0100412	SSG
0.756552	-0.0334478	SSG
0.609759	-0.0802408	SSG
0.476357	-0.103643	SSG
0.354428	-0.095572	SSG
0.266509	-0.0834911	SSG
0.243488	-0.0465121	SSG
0.279876	0.019876	SSG
0.322315	0.0623149	SSG
0.340713	0.0807127	SSG
0.327217	0.0772171	SSG
0.290951	0.0609509	SSG
0.22746	0.0374597	SSG
0.171413	0.0214129	SSG
0.14862	0.00861984	SSG
0.175484	0.00548403	SSG
0.221846	0.0118461	SSG
0.283417	0.0534172	SSG
0.3387	0.0686997	SSG
0.396096	0.0760958	SSG
0.461354	0.0513542	SSG
0.530143	0.0101427	SSG
0.625221	-0.00477922	SSG
0.715553	-0.0244474	SSG
0.802481	-0.0275193	SSG
0.881485	-0.0185147	SSG
0.944283	-0.0157173	SSG
1.00981	-0.0101923	SSG
1.05861	-0.021392	SSG
1.09776	-0.0222372	SSG
1.12906	-0.0109386	SSG
1.1531	-0.00689898	SSG
1.18073	-0.0292658	SSG
1.20494	-0.0550567	SSG
1.22455	-0.0454504	SSG
1.23347	0.00346627	SSG
1.23075	0.0807459	SSG
1.22333	0.153328	SSG
1.23212	0.162121	SSG
1.27501	0.125007	SSG
1.35916	0.0791591	SSG
1.46338	0.0433846	SSG
1.60954	0.0395431	SSG
1.74937	0.0393658	SSG
1.89437	0.0643741	SSG
2.04393	0.0739295	SSG
2.17889	0.048886	SSG
2.33704	0.0370383	SSG
2.46457	-0.015426	SSG
2.56485	-0.0651468	SSG
2.62946	-0.110545	SSG
2.65342	-0.106582	SSG
2.63443	-0.0555703	SSG
2.57157	0.0215695	SSG
2.47439	0.0943888	SSG
2.35708	0.127082	SSG
2.24515	0.125148	SSG
2.10668	0.0766824	SSG
1.97686	0.0568583	SSG
1.83526	0.0552645	SSG
1.67307	0.0130718	SSG
1.50656	-0.0534437	SSG
1.27912	-0.150877	SSG
1.05175	-0.158246	SSG
0.809441	-0.110559	SSG
0.57499	-0.0450099	SSG
0.419565	-0.0104346	SSG
0.378058	-0.0719425	SSG
0.428663	-0.121337	SSG
0.456673	-0.133327	SSG
0.420152	-0.0998479	SSG
0.334658	-0.045342	SSG
0.250577	0.0205775	SSG
0.385305	0.115305	SSG
0.673394	0.0833935	SSG
1.01949	0.0394905	SSG
1.34931	-0.0406903	SSG
1.74586	-0.0341355	SSG
2.07672	-0.043284	SSG
2.36646	-0.0435387	SSG
2.61057	-0.0494344	SSG
2.79066	-0.0793412	SSG
2.96351	-0.0464945	SSG
3.07975	-0.020247	SSG
3.1597	0.00969535	SSG
3.20762	0.0476246	SSG
3.22788	0.0878849	SSG
3.22767	0.10767	SSG
3.20597	0.11597	SSG
3.1641	0.114103	SSG
3.10019	0.110189	SSG
3.02058	0.120579	SSG
2.89084	0.110839	SSG
2.74089	0.12089	SSG
2.56107	0.121067	SSG
2.3522	0.102204	SSG
2.14131	0.0913115	SSG
1.85773	0.0477273	SSG
1.57507	0.0350708	SSG
1.26591	0.0459126	SSG
0.93272	0.0627203	SSG
0.627182	0.0971823	SSG
0.327465	0.0374645	SSG
0.378387	-0.0516126	SSG
0.653922	-0.0960778	SSG
0.947699	-0.102301	SSG
1.19086	-0.119136	SSG
1.44684	-0.0931644	SSG
1.638	-0.102	SSG
1.79452	-0.0854816	SSG
1.9225	-0.0675012	SSG
2.01822	-0.0617809	SSG
2.11995	-0.0100526	SSG
2.20989	0.0498883	SSG
2.30672	0.086721	SSG
2.41488	0.0848822	SSG
2.52183	0.0618295	SSG
2.65673	0.046729	SSG
2.76838	0.018379	SSG
2.85439	0.014388	SSG
2.90397	0.0239663	SSG
2.9105	0.000495814	SSG
2.86276	-0.0272421	SSG
2.76251	-0.0274944	SSG
2.60563	0.0156343	SSG
2.39144	0.0614386	SSG
2.15396	0.083958	SSG
1.82212	0.02212	SSG
1.49971	-0.000286954	SSG
1.17051	0.0205132	SSG
0.842098	0.0620975	SSG
0.557967	0.117967	SSG
0.26638	0.01638	SSG
0.199331	-0.150669	SSG
0.331404	-0.148596	SSG
0.454564	-0.105436	SSG
0.525281	-0.0647187	SSG
0.566236	-0.0237638	SSG
0.577953	0.00795271	SSG
0.585372	-0.00462759	SSG
0.598491	-0.0515088	SSG
0.610742	-0.0992579	SSG
0.608784	-0.121216	SSG
0.575186	-0.134814	SSG
0.505845	-0.104155	SSG
0.404957	-0.0450431	SSG
0.295539	0.0455394	SSG
0.157312	0.0573124	SSG
0.0678289	-0.0921711	SSG
0.0931538	-0.166846	SSG
0.138175	-0.161825	SSG
0.154412	-0.105588	SSG
0.148991	-0.0210085	SSG
0.137885	0.0178849	SSG
0.136881	0.0168805	SSG
0.143944	0.0139439	SSG
0.145912	0.0359124	SSG
0.132104	0.042104	SSG
0.102396	0.0323955	SSG
0.0763002	0.00630024	SSG
0.125037	-0.0649626	SSG
0.243308	-0.106692	SSG
0.398526	-0.0914743	SSG
0.579054	-0.0409461	SSG
0.782402	0.0124021	SSG
1.0144	0.0444006	SSG
1.28385	0.0338507	SSG
1.5921	-0.0179017	SSG
1.92647	-0.0835263	SSG
2.25917	-0.130829	SSG
2.55039	-0.15961	SSG
2.75989	-0.290111	SSG
2.85923	-0.190775	SSG
2.83427	-0.205729	SSG
2.68281	-0.207189	SSG
2.41145	-0.158553	SSG
2.03402	-0.0859806	SSG
1.57281	-0.00719334	SSG
1.05998	0.0499813	SSG
0.537022	0.0870218	SSG
0.130803	0.010803	SSG
0.475803	-0.144197	SSG
0.873527	-0.196473	SSG
1.20569	-0.204314	SSG
1.45934	-0.180659	SSG
1.62988	-0.140116	SSG
1.72307	-0.106932	SSG
1.75112	-0.068879	SSG
1.72553	-0.0444662	SSG
1.6556	-0.0344032	SSG
1.55075	0.000748621	SSG
1.42242	0.0324173	SSG
1.28685	0.0768486	SSG
1.16859	0.0985929	SSG
1.09689	0.0768882	SSG
1.08698	0.0269756	SSG
1.11969	-0.0303089	SSG
1.15132	-0.0886781	SSG
1.14215	-0.11785	SSG
1.06782	-0.122181	SSG
0.917412	-0.102588	SSG
0.693179	-0.0968209	SSG
0.412861	-0.0671385	SSG
0.152439	0.00243928	SSG
0.339043	-0.0709573	SSG
0.683443	-0.0965573	SSG
1.01559	-0.424406	SSG
1.30283	-0.137171	SSG
1.52844	-0.231557	SSG
1.68527	-0.284729	SSG
1.7664	-0.283595	SSG
1.76423	-0.225774	SSG
1.684	-0.136003	SSG
1.55173	-0.028268	SSG
1.40862	0.0786203	SSG
1.30354	0.133543	SSG
1.2781	0.148099	SSG
1.3401	0.120102	SSG
1.45651	0.086509	SSG
1.58293	0.0429266	SSG
1.68788	0.0178769	SSG
1.75447	0.00447138	SSG
1.77606	-0.0139423	SSG
1.75313	-0.0268726	SSG
1.68989	-0.0301106	SSG
1.5923	-0.0177029	SSG
1.46827	-0.0117255	SSG
1.32772	-0.0122787	SSG
1.18188	0.00188364	SSG
1.0414	0.0114024	SSG
0.914179	0.0241793	SSG
0.805162	0.0251622	SSG
0.716785	0.0267847	SSG
0.649199	0.0191987	SSG
0.600668	0.0206682	SSG
0.568737	0.0287365	SSG
0.550854	0.0408535	SSG
0.545392	0.0553924	SSG
0.552627	0.0626265	SSG
0.573585	0.0635852	SSG
0.607816	0.0578161	SSG
0.651559	0.0315591	SSG
0.697085	-0.00291504	SSG
0.734238	-0.0257619	SSG
0.753465	-0.0465346	SSG
0.748737	-0.0412629	SSG
0.71925	-0.0307504	SSG
0.669998	-0.0100017	SSG
0.611338	0.00133756	SSG
0.5575	-0.00249964	SSG
0.522189	-0.0278114	SSG
0.511894	-0.0681065	SSG
0.522147	-0.0978533	SSG
0.540453	-0.109547	SSG
0.553914	-0.106086	SSG
0.555352	-0.0746479	SSG
0.544267	-0.0257334	SSG
0.525143	0.0251427	SSG
0.505727	0.0657267	SSG
0.49438	0.0843802	SSG
0.497145	0.0971455	SSG
0.516796	0.0767959	SSG
0.552605	0.032605	SSG
0.598813	-0.0111867	SSG
0.644385	-0.0456153	SSG
0.676332	-0.0436681	SSG
0.685323	-0.0346773	SSG
0.670542	0.0105417	SSG
0.640064	0.060064	SSG
0.606819	0.126819	SSG
0.583074	0.193074	SSG
0.574224	0.214224	SSG
0.575463	0.215463	SSG
0.575251	0.175251	SSG
0.561879	0.131879	SSG
0.528582	0.0985823	SSG
0.475833	0.0658328	SSG
0.410337	0.0503367	SSG
0.342337	0.0423369	SSG
0.284107	0.0341065	SSG
0.250237	0.0402371	SSG
0.252989	0.0529888	SSG
0.290265	0.0302645	SSG
0.347852	-0.00214784	SSG
0.412336	-0.017664	SSG
0.475734	-0.0142664	SSG
0.535521	0.0155206	SSG
0.593476	0.0334764	SSG
0.652245	0.0422447	SSG
0.711059	0.0310587	SSG
0.764567	0.0145668	SSG
0.804963	0.00496324	SSG
0.824679	0.0146786	SSG
0.818974	0.00897369	SSG
0.788895	-0.00110485	SSG
0.742134	-0.0078661	SSG
0.690346	-0.00965428	SSG
0.646993	-0.00300708	SSG
0.624721	-0.0152786	SSG
0.62882	-0.0511802	SSG
0.650921	-0.0790787	SSG
0.672787	-0.0772127	SSG
0.678585	-0.0614147	SSG
0.663568	-0.0564319	SSG
0.633135	-0.0668655	SSG
0.596238	-0.0937624	SSG
0.558336	-0.131664	SSG
0.519376	-0.140624	SSG
0.477833	-0.142167	SSG
0.435589	-0.124411	SSG
0.397981	-0.0820194	SSG
0.371077	-0.0289233	SSG
0.361348	0.0413477	SSG
0.376573	0.0965734	SSG
0.424466	0.114466	SSG
0.507505	0.107505	SSG
0.618535	0.108535	SSG
0.742381	0.112381	SSG
0.864239	0.0942393	SSG
0.978268	0.0582681	SSG
1.08627	-0.0037254	SSG
1.19169	-0.0583137	SSG
1.29927	-0.090731	SSG
1.41754	-0.112461	SSG
1.55845	-0.121553	SSG
1.73162	-0.118376	SSG
1.93735	-0.0926461	SSG
2.16701	-0.112987	SSG
2.41156	-0.128439	SSG
2.66476	-0.115243	SSG
2.91978	-0.0802229	SSG
3.16971	-0.040291	SSG
3.41144	-0.00856041	SSG
3.64279	-0.00720581	SSG
3.85687	-0.0331314	SSG
4.04311	-0.0668945	SSG
4.18826	-0.0617442	SSG
4.27638	-0.0436247	SSG
4.29529	-0.0147118	SSG
4.24359	0.003592	SSG
4.13326	0.0132571	SSG
3.98497	0.0149656	SSG
3.81928	0.0192761	SSG
3.64943	0.0194341	SSG
3.47872	-0.00127954	SSG
3.30514	-0.0248604	SSG
3.12545	-0.0445474	SSG
2.93595	-0.0640532	SSG
2.73395	-0.0860519	SSG
2.51847	-0.0815307	SSG
2.29063	-0.0593674	SSG
2.05497	-0.0250273	SSG
1.81874	0.0187418	SSG
1.59035	0.040355	SSG
1.37715	0.037152	SSG
1.18271	0.0327071	SSG
1.00679	0.0367878	SSG
0.846992	0.0469917	SSG
0.701143	0.0511427	SSG
0.569283	0.0292833	SSG
0.45428	0.00428012	SSG
0.366492	-0.0135083	SSG
0.336375	0.0363752	SSG
0.395371	0.135371	SSG
0.520233	0.190233	SSG
0.664228	0.174228	SSG
0.794886	0.114886	SSG
0.893353	0.0533526	SSG
0.94876	0.0087599	SSG
0.956363	-0.0336371	SSG
0.918967	-0.0610328	SSG
0.845077	-0.0649233	SSG
0.745372	-0.0546279	SSG
0.631901	-0.0280992	SSG
0.52055	-0.0094497	SSG
0.434547	-0.0154528	SSG
0.399987	-0.0500132	SSG
0.421818	-0.0681818	SSG
0.474985	-0.0650149	SSG
0.532644	-0.0373559	SSG
0.581953	-0.0280474	SSG
0.620078	-0.0199223	SSG
0.64691	-0.00309044	SSG
0.661403	0.0214026	SSG
0.661964	0.0419645	SSG
0.648181	0.0481811	SSG
0.621121	0.0311211	SSG
0.58229	0.0022899	SSG
0.531654	-0.0283457	SSG
0.468217	-0.0317829	SSG
0.395484	-0.0245162	SSG
0.328642	0.00864165	SSG
0.298102	0.0281022	SSG
0.326559	0.00655903	SSG
0.394258	-0.0257423	SSG
0.46678	-0.0332203	SSG
0.524027	-0.0159733	SSG
0.560089	8.93122e-05	SSG
0.577965	0.0179655	SSG
0.583241	0.00324057	SSG
0.578317	-0.0316829	SSG
0.560182	-0.0598182	SSG
0.52159	-0.0784097	SSG
0.455423	-0.0845767	SSG
0.361558	-0.0684416	SSG
0.255088	-0.0449117	SSG
0.188339	-0.101661	SSG
0.23552	-0.0544796	SSG
0.34487	-0.0951299	SSG
0.449889	-0.100111	SSG
0.527023	-0.0829765	SSG
0.573631	-0.0463688	SSG
0.601255	-0.018745	SSG
0.62774	-0.0322597	SSG
0.663753	-0.0562468	SSG
0.705098	-0.0749024	SSG
0.738783	-0.0712169	SSG
0.753911	-0.056089	SSG
0.748052	-0.0319482	SSG
0.726122	0.0161221	SSG
0.696226	0.0362259	SSG
0.666172	0.0561716	SSG
0.642588	0.0425878	SSG
0.632517	0.0125166	SSG
0.64315	-0.03685	SSG
0.678254	-0.101746	SSG
0.734334	-0.145666	SSG
0.801934	-0.148066	SSG
0.871667	-0.118333	SSG
0.939063	-0.0709374	SSG
1.00495	-0.0250486	SSG
1.07252	0.00251565	SSG
1.14418	0.0241835	SSG
1.22073	0.0307314	SSG
1.30232	0.02232	SSG
1.38945	-0.000553912	SSG
1.48211	-0.0378925	SSG
1.57795	-0.0720507	SSG
1.67147	-0.0685259	SSG
1.75522	-0.0447846	SSG
1.82455	-0.0154477	SSG
1.8827	-0.0173	SSG
1.93968	-0.0303165	SSG
2.00714	-0.0428564	SSG
2.09376	-0.0262385	SSG
2.20337	0.0333658	SSG
2.33814	0.0781446	SSG
2.50304	0.0930367	SSG
2.70304	0.0830446	SSG
2.93626	0.0662568	SSG
3.18967	0.049665	SSG
3.44034	0.0403378	SSG
3.66393	0.0239289	SSG
3.84189	0.00188979	SSG
3.96308	-0.0169229	SSG
4.0253	-0.014697	SSG
4.03254	-0.0174623	SSG
3.99015	-0.0098506	SSG
3.90507	-0.00493496	SSG
3.78471	-0.00528677	SSG
3.63479	-0.0152148	SSG
3.45749	-0.0125132	SSG
3.25065	-0.0193459	SSG
3.00941	-0.0605918	SSG
2.73011	-0.119893	SSG
2.41275	-0.157255	SSG
2.0612	-0.118799	SSG
1.68399	-0.0460144	SSG
1.29924	0.0292441	SSG
0.936937	0.116937	SSG
0.632267	0.222267	SSG
0.416832	0.266832	SSG
0.306315	0.136315	SSG
0.275989	0.0559886	SSG
0.285599	0.0355994	SSG
0.327535	0.0175352	SSG
0.399698	-0.0203021	SSG
0.480955	-0.0390454	SSG
0.544328	-0.0356718	SSG
0.57021	-0.00979022	SSG
0.549735	0.00973513	SSG
0.482979	0.0129788	SSG
0.374273	0.00427275	SSG
0.228313	-0.0316872	SSG
0.0562008	-0.203799	SSG
0.181884	0.0518843	SSG
0.433109	0.0131093	SSG
0.706348	-0.0836521	SSG
0.973713	-0.156287	SSG
1.20453	-0.19547	SSG
1.3777	-0.192303	SSG
1.48359	-0.186412	SSG
1.52	-0.180004	SSG
1.49265	-0.17735	SSG
1.41566	-0.164338	SSG
1.31025	-0.129749	SSG
1.20222	-0.0677766	SSG
1.1163	0.00630069	SSG
1.07288	0.0928791	SSG
1.08624	0.196239	SSG
1.1624	0.252398	SSG
1.30015	0.230147	SSG
1.49106	0.161057	SSG
1.71675	0.0867496	SSG
1.94742	0.0274172	SSG
2.14873	-0.0312728	SSG
2.29585	-0.0841548	SSG
2.377	-0.113	SSG
2.3872	-0.142803	SSG
2.32807	-0.161934	SSG
2.20828	-0.191725	SSG
2.03867	-0.191331	SSG
1.82689	-0.143106	SSG
1.57966	-0.0703398	SSG
1.31036	-0.00964067	SSG
1.04222	0.0222208	SSG
0.801625	0.0116254	SSG
0.607872	-0.022128	SSG
0.467567	-0.0324334	SSG
0.376358	-0.0136416	SSG
0.327332	-0.0126676	SSG
0.313152	-0.0268475	SSG
0.318539	-0.0514608	SSG
0.323725	-0.0562753	SSG
0.314928	-0.0350722	SSG
0.288982	-0.011018	SSG
0.255209	0.015209	SSG
0.237946	0.0279459	SSG
0.270247	0.0402466	SSG
0.365593	0.0555931	SSG
0.510569	0.0405692	SSG
0.684549	-0.00545074	SSG
0.866541	-0.0434592	SSG
1.03445	-0.0555501	SSG
1.16827	-0.0617332	SSG
1.25672	-0.0932809	SSG
1.30067	-0.119334	SSG
1.30715	-0.12285	SSG
1.28415	-0.0758497	SSG
1.24234	-0.0276627	SSG
1.19856	-0.031441	SSG
1.17696	-0.0630404	SSG
1.20231	-0.087695	SSG
1.28717	-0.112832	SSG
1.42683	-0.20317	SSG
1.60511	-0.0248865	SSG
1.80444	0.0444385	SSG
2.01378	0.0837846	SSG
2.22934	0.069344	SSG
2.45008	0.0200835	SSG
2.67219	-0.0378134	SSG
2.88565	-0.0743535	SSG
3.07749	-0.0525106	SSG
3.23841	-0.0115932	SSG
3.36563	0.0256327	SSG
3.46225	0.0322512	SSG
3.53202	0.00201783	SSG
3.57222	-0.0277807	SSG
3.57218	-0.0378224	SSG
3.51897	-0.0210311	SSG
3.40482	-0.00517797	SSG
3.23173	-0.0282721	SSG
3.01002	-0.0399776	SSG
2.75267	-0.0273254	SSG
2.47064	0.020644	SSG
2.17425	0.0542543	SSG
1.8779	0.0478956	SSG
1.59715	0.00715373	SSG
1.34039	-0.0196109	SSG
1.10544	-0.0145614	SSG
0.88542	-0.00458047	SSG
0.676992	0.0169919	SSG
0.482886	-0.00711426	SSG
0.309401	-0.0705995	SSG
0.167321	-0.152679	SSG
0.0984932	-0.161507	SSG
0.149292	-0.0607082	SSG
0.226571	0.0165706	SSG
0.298026	0.0580264	SSG
0.374752	0.0947524	SSG
0.483375	0.0833754	SSG
0.641987	0.00198736	SSG
0.845658	-0.064342	SSG
1.07375	-0.0662476	SSG
1.30333	-0.0266723	SSG
1.51905	-0.00094896	SSG
1.71501	-0.02499	SSG
1.8894	-0.0605953	SSG
2.03882	-0.0611827	SSG
2.15567	-0.0243297	SSG
2.23241	-0.00759274	SSG
2.26706	-0.00294439	SSG
2.26253	0.00253413	SSG
2.22194	0.021938	SSG
2.14618	0.0661752	SSG
2.03766	0.107656	SSG
1.90358	0.133582	SSG
1.75219	0.122191	SSG
1.58722	0.0672226	SSG
1.40886	0.0188616	SSG
1.21848	0.00847991	SSG
1.02561	0.0356144	SSG
0.86427	0.0542696	SSG
0.805178	-0.0148222	SSG
0.898006	-0.111994	SSG
1.09538	-0.174622	SSG
1.32104	-0.178961	SSG
1.53181	-0.138188	SSG
1.71104	-0.0689605	SSG
1.85517	-0.00483027	SSG
1.96808	0.0280812	SSG
2.05386	0.0338563	SSG
2.11159	0.021594	SSG
2.13742	0.00741535	SSG
2.12848	0.00847902	SSG
2.08667	-0.00333208	SSG
2.02294	-0.0270579	SSG
1.95617	-0.0638284	SSG
1.90249	-0.0975146	SSG
1.86681	-0.143187	SSG
1.84664	-0.163361	SSG
1.83868	-0.151323	SSG
1.84002	-0.119977	SSG
1.85236	-0.0976395	SSG
1.87466	-0.0653439	SSG
1.90447	-0.0455343	SSG
1.93335	-0.0466526	SSG
1.95177	-0.0382316	SSG
1.9613	-0.00869785	SSG
1.95938	-0.0106177	SSG
1.95128	-0.008723	SSG
1.94016	-0.0198384	SSG
1.9283	-0.0217046	SSG
1.91028	-0.0297166	SSG
1.88865	-0.0313523	SSG
1.86087	-0.0291312	SSG
1.82822	-0.0117846	SSG
1.79693	0.0069291	SSG
1.7591	0.00910142	SSG
1.72758	-0.00241539	SSG
1.69984	-0.020161	SSG
1.67465	-0.0353534	SSG
1.65167	-0.0383269	SSG
1.62121	-0.0487882	SSG
1.59297	-0.0770329	SSG
1.56828	-0.0917205	SSG
1.552	-0.0880046	SSG
0.110939	0.110939	Circuit
0.17791	0.17791	Circuit
0.265399	0.245399	Circuit
0.377415	0.277415	Circuit
0.518886	0.278886	Circuit
0.69494	0.25494	Circuit
0.909726	0.239726	Circuit
1.16479	-0.145213	Circuit
1.45748	0.147477	Circuit
1.74691	-0.0030921	Circuit
2.11989	-0.0701124	Circuit
2.45564	-0.144365	Circuit
2.75946	-0.190545	Circuit
3.00611	-0.193887	Circuit
3.17876	-0.191239	Circuit
3.26797	-0.202034	Circuit
3.27333	-0.186675	Circuit
3.20752	-0.132476	Circuit
3.09977	-0.0602255	Circuit
2.99969	-0.0303063	Circuit
2.97505	-0.0549508	Circuit
3.07884	-0.101157	Circuit
3.31148	-0.128516	Circuit
3.63338	-0.136616	Circuit
3.99893	-0.121068	Circuit
4.3706	-0.109404	Circuit
4.72184	-0.0881601	Circuit
5.00473	-0.105273	Circuit
5.29365	-0.0563514	Circuit
5.49283	-0.0471657	Circuit
5.62457	-0.0454322	Circuit
5.68414	-0.0458625	Circuit
5.67161	-0.0383939	Circuit
5.56546	-0.0145359	Circuit
5.37976	-0.000237286	Circuit
5.11551	0.0255133	Circuit
4.79182	0.0918167	Circuit
4.47413	0.234132	Circuit
4.09652	0.276522	Circuit
3.81888	0.268884	Circuit
3.6563	0.196301	Circuit
3.62295	0.122953	Circuit
3.68418	0.0441824	Circuit
3.78343	-0.0465706	Circuit
3.87011	-0.109895	Circuit
3.90733	-0.152672	Circuit
3.87168	-0.168321	Circuit
3.7545	-0.175497	Circuit
3.56743	-0.122572	Circuit
3.34347	-0.0265252	Circuit
3.13608	0.00608183	Circuit
3.01639	-0.0536111	Circuit
3.0438	-0.136204	Circuit
3.2207	-0.179295	Circuit
3.49918	-0.190816	Circuit
3.82626	-0.173736	Circuit
4.16537	-0.144633	Circuit
4.49548	-0.104516	Circuit
4.80235	-0.0476523	Circuit
5.07465	-0.00534954	Circuit
5.30553	0.0255313	Circuit
5.48807	0.018075	Circuit
5.61466	-0.00533594	Circuit
5.67574	-0.044256	Circuit
5.66048	-0.0695207	Circuit
5.56173	-0.0682722	Circuit
5.37719	-0.0228109	Circuit
5.11273	0.0327256	Circuit
4.82206	0.142058	Circuit
4.43577	0.175766	Circuit
4.10065	0.200649	Circuit
3.82853	0.168525	Circuit
3.65497	0.114965	Circuit
3.58897	0.0389679	Circuit
3.59648	-0.0135189	Circuit
3.64804	-0.0519631	Circuit
3.70659	-0.0834082	Circuit
3.74566	-0.11434	Circuit
3.75157	-0.118432	Circuit
3.71615	-0.043846	Circuit
3.65041	0.0204135	Circuit
3.57751	0.0375102	Circuit
3.54106	0.0110553	Circuit
3.57484	-0.0451564	Circuit
3.71811	-0.0818916	Circuit
3.93218	-0.107824	Circuit
4.19969	-0.100312	Circuit
4.49258	-0.0674151	Circuit
[truncated: 27,403 more rows]

## Sheet: Acceleration
Reference Acceleration (m⸱s¯²)	Acceleration Error (m⸱s¯²)	Movement Type
-0.0158283	-0.0158283	Linear
0.000305236	0.000305236	Linear
0.0242512	0.0242512	Linear
0.0592588	0.0592588	Linear
0.110425	0.110425	Linear
0.184579	0.180394	Linear
0.28979	0.258279	Linear
0.434573	0.318702	Linear
0.62678	0.342808	Linear
0.872176	0.33713	Linear
1.17284	0.318304	Linear
1.52575	0.279265	Linear
1.88072	0.155801	Linear
2.34633	0.0737126	Linear
2.77896	-0.0577635	Linear
3.19613	-0.158363	Linear
3.57254	-0.203383	Linear
3.85594	-0.223076	Linear
4.10689	-0.156268	Linear
4.22644	-0.106666	Linear
4.23226	-0.0610677	Linear
4.12025	-0.029561	Linear
3.91807	0.0066941	Linear
3.54139	-0.0420259	Linear
3.07682	-0.0882796	Linear
2.49916	-0.154308	Linear
1.8149	-0.23105	Linear
1.03566	-0.312015	Linear
0.179811	-0.39663	Linear
-0.726141	-0.482947	Linear
-1.64709	-0.561674	Linear
-2.54063	-0.61562	Linear
-3.36015	-0.62303	Linear
-4.05908	-0.568875	Linear
-4.5957	-0.454789	Linear
-4.93796	-0.296676	Linear
-5.06755	-0.115892	Linear
-4.98273	0.0674452	Linear
-4.69958	0.237092	Linear
-4.25111	0.380001	Linear
-3.68402	0.484672	Linear
-3.05317	0.54075	Linear
-2.41442	0.531772	Linear
-1.8177	0.426007	Linear
-1.30185	0.198682	Linear
-0.891659	-0.132891	Linear
-0.597098	-0.516609	Linear
-0.413761	-0.898402	Linear
-0.324033	-1.23697	Linear
-0.298374	-1.5007	Linear
0.471011	0.365409	Linear
0.623219	0.363246	Linear
0.832413	0.340292	Linear
1.10295	0.319479	Linear
1.43552	0.298315	Linear
1.82569	0.243263	Linear
2.26268	0.141311	Linear
2.72865	0.0196413	Linear
3.19894	-0.0843679	Linear
3.64338	-0.148303	Linear
4.02871	-0.172608	Linear
4.32234	-0.172735	Linear
4.49687	-0.163635	Linear
4.5339	-0.15145	Linear
4.4245	-0.139891	Linear
4.19952	-0.108455	Linear
3.76562	-0.169057	Linear
3.2271	-0.229474	Linear
2.56271	-0.309919	Linear
1.78791	-0.389112	Linear
1.01306	-0.360943	Linear
-0.00486808	-0.48635	Linear
-0.963114	-0.493374	Linear
-1.91042	-0.47488	Linear
-2.7989	-0.434344	Linear
-3.50592	-0.300108	Linear
-4.19687	-0.283395	Linear
-4.61701	-0.165551	Linear
-4.81166	-0.0155656	Linear
-4.77266	0.16071	Linear
-4.51128	0.33951	Linear
-4.05719	0.47896	Linear
-3.45539	0.542593	Linear
-2.76186	0.528951	Linear
-2.03833	0.467989	Linear
-1.3461	0.386412	Linear
-0.738594	0.28964	Linear
-0.253648	0.177373	Linear
0.0921701	0.0574517	Linear
0.304952	-0.0589148	Linear
0.409644	-0.159649	Linear
0.441914	-0.229917	Linear
0.43816	-0.257168	Linear
0.426648	-0.236065	Linear
1.58968	0.205982	Linear
1.86844	0.157734	Linear
2.19887	0.0718237	Linear
2.56321	-0.0342196	Linear
2.93973	-0.126799	Linear
3.26924	-0.215014	Linear
3.63265	-0.186069	Linear
3.90027	-0.152956	Linear
4.08716	-0.095192	Linear
4.18103	-0.0296301	Linear
4.18446	0.034337	Linear
4.09364	0.0767279	Linear
3.93691	0.110001	Linear
3.72977	0.135742	Linear
3.49263	0.160841	Linear
3.2693	0.212226	Linear
3.00104	0.211932	Linear
2.77362	0.233188	Linear
2.56819	0.255064	Linear
2.38503	0.28013	Linear
2.21885	0.307321	Linear
2.05929	0.336903	Linear
1.89207	0.36855	Linear
1.70062	0.395674	Linear
1.46796	0.410242	Linear
1.17835	0.409128	Linear
0.818651	0.391046	Linear
0.379607	0.35272	Linear
-0.142644	0.29176	Linear
-0.745417	0.212644	Linear
-1.41899	0.128629	Linear
-2.14653	0.0553362	Linear
-2.90403	0.00159191	Linear
-3.66066	-0.0332024	Linear
-4.37966	-0.0554617	Linear
-5.02025	-0.0712453	Linear
-5.54114	-0.0806078	Linear
-5.90531	-0.0797909	Linear
-6.08511	-0.0687234	Linear
-6.0669	-0.0524877	Linear
-5.85381	-0.036928	Linear
-5.46552	-0.0254828	Linear
-4.93521	-0.0194571	Linear
-4.30492	-0.0212856	Linear
-3.62031	-0.0361027	Linear
-2.92601	-0.0631855	Linear
-2.32565	-0.153554	Linear
-1.65834	-0.10064	Linear
-1.13863	-0.0961275	Linear
-0.715185	-0.0924136	Linear
-0.392032	-0.114932	Linear
-0.183278	-0.201382	Linear
-0.0194426	-0.299335	Linear
0.0621856	-0.454212	Linear
0.100684	-0.625463	Linear
1.66145	0.163626	Linear
1.96895	-0.0439187	Linear
2.31961	-0.246748	Linear
2.69394	-0.417975	Linear
3.06955	-0.536126	Linear
3.38908	-0.619883	Linear
3.72985	-0.569442	Linear
3.96969	-0.501308	Linear
4.1265	-0.402475	Linear
4.19329	-0.29094	Linear
4.17834	-0.174692	Linear
4.07438	-0.0824109	Linear
3.91377	-0.0017825	Linear
3.7084	0.0664084	Linear
3.47656	0.130196	Linear
3.25947	0.216287	Linear
2.999	0.252256	Linear
2.77725	0.312091	Linear
2.57484	0.372163	Linear
2.39112	0.426334	Linear
2.22018	0.463352	Linear
2.0509	0.477433	Linear
1.86728	0.472234	Linear
1.64972	0.452438	Linear
1.37703	0.415642	Linear
1.02891	0.355197	Linear
0.588729	0.271507	Linear
0.046673	0.176028	Linear
-0.597143	0.0858828	Linear
-1.33064	0.0170393	Linear
-2.12947	-0.0245452	Linear
-2.95833	-0.0463638	Linear
-3.77332	-0.0612282	Linear
-4.52532	-0.0778561	Linear
-5.1644	-0.098752	Linear
-5.64525	-0.121577	Linear
-5.93308	-0.138372	Linear
-6.00868	-0.13582	Linear
-5.87156	-0.101282	Linear
-5.54027	-0.0307772	Linear
-5.04991	0.0663788	Linear
-4.44771	0.165692	Linear
-3.78796	0.230184	Linear
-3.1269	0.224608	Linear
-2.51796	0.130769	Linear
-2.00696	-0.0551443	Linear
-1.65844	-0.363892	Linear
-1.39187	-0.691931	Linear
-0.0153329	-0.00070237	COD
-0.0296228	-0.0208286	COD
-0.0456488	-0.0410899	COD
-0.0587346	-0.0570473	COD
-0.0606776	-0.0607823	COD
-0.0395039	-0.043758	COD
0.0199121	-0.00573702	COD
0.133758	0.0416769	COD
0.31503	0.0840107	COD
0.568371	0.11557	COD
0.856105	0.112262	COD
1.27655	0.191702	COD
1.70969	0.235135	COD
2.16853	0.252084	COD
2.62264	0.231518	COD
3.03454	0.179496	COD
3.36218	0.106921	COD
3.56212	0.0232428	COD
3.59335	-0.0596861	COD
3.42182	-0.130231	COD
3.02597	-0.195742	COD
2.40229	-0.285363	COD
1.56972	-0.416409	COD
0.57261	-0.562777	COD
-0.517324	-0.654322	COD
-1.60059	-0.593512	COD
-2.55309	-0.31497	COD
-3.23488	0.0235846	COD
-3.50138	0.0954997	COD
-3.25503	-0.161998	COD
-2.43354	-0.421921	COD
-1.11399	-0.412002	COD
0.459379	-0.117096	COD
1.77678	0.134252	COD
2.92183	0.548311	COD
3.38583	0.676868	COD
3.3123	0.654019	COD
2.79542	0.510615	COD
2.05817	0.387841	COD
0.957822	0.0643987	COD
-0.0985202	-0.12943	COD
-1.09608	-0.257897	COD
-1.95261	-0.314279	COD
-2.61479	-0.307316	COD
-3.05771	-0.25267	COD
-3.28133	-0.166351	COD
-3.30549	-0.0634722	COD
-3.16422	0.0415598	COD
-2.8995	0.136868	COD
-2.55506	0.213714	COD
-2.17124	0.265223	COD
-1.78172	0.285804	COD
-1.41202	0.272086	COD
-1.07964	0.223974	COD
-0.795238	0.143713	COD
-0.564221	0.0347364	COD
-0.387935	-0.0970525	COD
-0.264359	-0.242809	COD
-0.188273	-0.393722	COD
-0.151078	-0.699204	COD
-0.140391	-0.688517	COD
0.0966807	0.17733	COD
0.0917759	0.142584	COD
0.0723696	0.10551	COD
0.037129	0.0627661	COD
-0.0106138	0.013188	COD
-0.0635733	-0.0396971	COD
-0.112708	-0.0886197	COD
-0.149711	-0.12407	COD
-0.168594	-0.136557	COD
-0.165805	-0.120478	COD
-0.139176	-0.0752774	COD
-0.0863691	-0.00351229	COD
-0.0032842	0.0838718	COD
0.116833	0.162875	COD
0.282456	0.209633	COD
0.476901	0.192058	COD
0.777912	0.200777	COD
1.1109	0.197209	COD
1.49183	0.21888	COD
1.90411	0.236241	COD
2.32326	0.213713	COD
2.718	0.14421	COD
3.05229	0.046478	COD
3.28761	-0.0485591	COD
3.38552	-0.114765	COD
3.31044	-0.144662	COD
3.03404	-0.152947	COD
2.54162	-0.176345	COD
1.83878	-0.257467	COD
0.955426	-0.404509	COD
-0.0527459	-0.561419	COD
-1.10454	-0.616121	COD
-2.09503	-0.437429	COD
-2.83137	0.0520965	COD
-3.38271	0.271241	COD
-3.41422	0.0416821	COD
-2.89861	-0.46295	COD
-1.82015	-0.756495	COD
-0.468804	-0.795063	COD
1.31191	-0.203486	COD
2.61562	0.250526	COD
3.37671	0.575009	COD
3.54726	0.734077	COD
3.24911	0.8049	COD
2.44109	0.658379	COD
1.43717	0.501395	COD
0.325419	0.318684	COD
-0.768045	0.146641	COD
-1.743	0.0100583	COD
-2.52957	-0.0809737	COD
-3.08896	-0.127831	COD
-3.41076	-0.137291	COD
-3.50771	-0.117556	COD
-3.40966	-0.0782116	COD
-3.15744	-0.0304904	COD
-2.79667	0.0152237	COD
-2.37224	0.0532657	COD
-1.92414	0.0836214	COD
-1.48513	0.108423	COD
-1.08052	0.128228	COD
-0.729087	0.140988	COD
-0.444141	0.142416	COD
-0.232102	0.12858	COD
0.0167958	0.0167958	COD
0.0155129	0.0155129	COD
0.0119626	0.0119626	COD
0.00552995	0.00552995	COD
-0.00386174	-0.00386174	COD
-0.0152673	-0.0152673	COD
-0.0261557	-0.0261557	COD
-0.0318613	-0.0318613	COD
-0.0252429	-0.0252429	COD
-0.000987429	-0.000987429	COD
0.0638189	0.0583188	COD
0.16585	0.126109	COD
0.312326	0.173986	COD
0.498818	0.180228	COD
0.718668	0.154856	COD
0.964952	0.121124	COD
1.2302	0.0838664	COD
1.50612	0.0231139	COD
1.78342	-0.0758457	COD
2.05169	-0.201211	COD
2.29915	-0.331013	COD
2.51262	-0.445631	COD
2.67796	-0.523235	COD
2.78155	-0.546446	COD
2.81336	-0.510781	COD
2.77084	-0.418996	COD
2.66178	-0.280645	COD
2.52127	-0.10548	COD
2.32195	0.01639	COD
2.14272	0.111511	COD
1.99097	0.161249	COD
1.88436	0.184296	COD
1.83252	0.208813	COD
1.81816	0.237467	COD
1.83042	0.27501	COD
1.83571	0.304686	COD
1.80043	0.319319	COD
1.70832	0.337771	COD
1.49074	0.31861	COD
1.17479	0.296691	COD
0.737988	0.248192	COD
0.183031	0.179044	COD
-0.475247	0.104935	COD
-1.20928	0.0343851	COD
-1.97984	-0.0356089	COD
-2.73898	-0.108147	COD
-3.43464	-0.175885	COD
-4.01636	-0.223514	COD
-4.44154	-0.237604	COD
-4.68121	-0.213467	COD
-4.72433	-0.155806	COD
-4.57924	-0.0758661	COD
-4.27153	0.0116526	COD
-3.83869	0.0924418	COD
-3.32376	0.155932	COD
-2.76942	0.192476	COD
-2.21387	0.19489	COD
-1.6883	0.171664	COD
-1.21596	0.143819	COD
-0.812465	0.12332	COD
-0.486879	0.105456	COD
-0.242563	0.0804338	COD
-0.0761071	0.0457534	COD
0.0240296	0.00655414	COD
0.0739378	-0.0314346	COD
0.089532	-0.0670033	COD
0.0841184	-0.104787	COD
0.0201411	0.0201384	COD
0.0115203	0.011516	COD
-0.000206096	-0.000211004	COD
-0.014834	-0.0148389	COD
-0.0314998	-0.0315042	COD
-0.0484125	-0.0484163	COD
-0.062614	-0.062617	COD
-0.0699129	-0.0699151	COD
-0.0662583	-0.0662599	COD
-0.042022	-0.042023	COD
0.00617741	0.00247837	COD
0.0879546	0.0599009	COD
0.211638	0.108439	COD
0.383354	0.131968	COD
0.606868	0.138589	COD
0.88324	0.146229	COD
1.20979	0.145462	COD
1.57891	0.0987726	COD
1.97699	-0.011283	COD
2.38413	-0.158225	COD
2.77475	-0.297448	COD
3.11966	-0.397338	COD
3.38924	-0.44849	COD
3.55782	-0.45131	COD
3.60889	-0.406848	COD
3.53994	-0.322072	COD
3.38615	-0.190241	COD
3.10977	-0.0939394	COD
2.81084	0.0152704	COD
2.50415	0.102146	COD
2.22111	0.162106	COD
2.00391	0.223141	COD
1.79273	0.228819	COD
1.63956	0.249023	COD
1.49397	0.261006	COD
1.31737	0.25679	COD
1.0993	0.260866	COD
0.721819	0.193208	COD
0.254586	0.152066	COD
-0.330171	0.117384	COD
-1.01278	0.0905626	COD
-1.75699	0.0649608	COD
-2.5142	0.0313826	COD
-3.22919	-0.0120303	COD
-3.8468	-0.0557699	COD
-4.31928	-0.0860012	COD
-4.61292	-0.0937098	COD
-4.71234	-0.0775602	COD
-4.62158	-0.0419667	COD
-4.36206	0.00560044	COD
-3.96788	0.0562716	COD
-3.47983	0.100523	COD
-2.93969	0.12866	COD
-2.386	0.134417	COD
-1.85144	0.121773	COD
-1.36176	0.103314	COD
-0.935686	0.0891036	COD
-0.585438	0.0805592	COD
-0.317024	0.072686	COD
-0.129186	0.0595608	COD
-0.0123301	0.0392643	COD
0.049149	0.0143952	COD
0.0724742	-0.0104752	COD
0.0730521	-0.0312006	COD
0.0627757	-0.0456684	COD
0.0497039	-0.0560823	COD
0.00291907	-0.0489981	COD
-0.0265631	-0.0567908	COD
-0.051947	-0.0928726	COD
-0.0673132	-0.133107	COD
-0.0700217	-0.158846	COD
-0.062793	-0.163324	COD
-0.0521692	-0.149922	COD
-0.0431209	-0.124229	COD
-0.0361218	-0.0882561	COD
-0.0293698	-0.0420123	COD
-0.0225102	0.0112008	COD
-0.0185548	0.0624643	COD
-0.0218934	0.101148	COD
-0.0342926	0.120747	COD
-0.0534597	0.126531	COD
-0.0737979	0.106193	COD
-0.0875111	0.0835655	COD
-0.085478	0.0648752	COD
-0.0579724	0.0639863	COD
0.00452053	0.0833405	COD
0.0976067	0.0948438	COD
0.266284	0.117632	COD
0.47774	0.106904	COD
0.747405	0.0909183	COD
1.07309	0.0979707	COD
1.44603	0.130368	COD
1.8502	0.151139	COD
2.2626	0.124892	COD
2.65468	0.0489097	COD
2.99449	-0.0563923	COD
3.24923	-0.165165	COD
3.38807	-0.254844	COD
3.38531	-0.310091	COD
3.22492	-0.32581	COD
2.90603	-0.304586	COD
2.44718	-0.249476	COD
1.88668	-0.161876	COD
1.27953	-0.0467355	COD
0.747683	0.129744	COD
0.192182	0.157618	COD
-0.158523	0.172647	COD
-0.320882	0.124272	COD
-0.289374	0.0442431	COD
-0.124444	-0.0596024	COD
0.170792	-0.0967313	COD
0.425619	-0.130263	COD
0.567072	-0.126708	COD
0.523138	-0.0796069	COD
0.297677	0.0384882	COD
-0.205879	0.0932236	COD
-0.831299	0.162512	COD
-1.5406	0.195068	COD
-2.2486	0.193201	COD
-2.87314	0.168833	COD
-3.34791	0.135555	COD
-3.63156	0.104231	COD
-3.71125	0.0806752	COD
-3.60027	0.0655212	COD
-3.33161	0.0565965	COD
-2.94988	0.0517228	COD
-2.50322	0.0500197	COD
-2.03646	0.0513864	COD
-1.58642	0.0550434	COD
-1.17938	0.0588924	COD
-0.830968	0.0602358	COD
-0.547607	0.0568268	COD
-0.328818	0.0468236	COD
-0.1693	0.028053	COD
0.0121257	0.0336443	COD
0.00587501	0.0205874	COD
-0.00223002	0.00736865	COD
-0.0120451	-0.00613544	COD
-0.0232538	-0.0199056	COD
-0.0353666	-0.0337414	COD
-0.0476143	-0.0471524	COD
-0.0584897	-0.0588339	COD
-0.0645978	-0.0668541	COD
-0.0590269	-0.0707065	COD
-0.0345722	-0.0753511	COD
0.0377822	-0.0672747	COD
0.163093	-0.0593444	COD
0.36111	-0.0418142	COD
0.637454	0.00462968	COD
0.98562	0.0918988	COD
1.39154	0.189575	COD
1.83489	0.2409	COD
2.28865	0.2172	COD
2.71963	0.133873	COD
3.09035	0.0240853	COD
3.36224	-0.0879354	COD
3.49981	-0.191645	COD
3.47597	-0.278461	COD
3.27835	-0.336365	COD
2.91482	-0.352565	COD
2.41546	-0.31626	COD
1.8301	-0.227665	COD
1.28248	-0.0466028	COD
0.664147	0.0119179	COD
0.221984	0.0859619	COD
-0.0511447	0.0907737	COD
-0.131335	0.0363076	COD
-0.0507861	-0.0561233	COD
0.180483	-0.0962752	COD
0.421944	-0.104721	COD
0.588495	-0.0572103	COD
0.595943	0.0315686	COD
0.426751	0.160515	COD
-0.0101683	0.208836	COD
-0.587751	0.245062	COD
-1.26837	0.238489	COD
-1.97131	0.203305	COD
-2.61774	0.156867	COD
-3.14284	0.111523	COD
-3.50308	0.0744967	COD
-3.67848	0.0503925	COD
-3.67112	0.041862	COD
-3.50119	0.0482668	COD
-3.2016	0.0650481	COD
-2.81205	-0.341702	COD
-2.37333	0.0970156	COD
-1.92259	0.0897372	COD
-1.49021	0.0649774	COD
-1.09836	0.0363006	COD
-0.761118	0.0135306	COD
-0.48541	-0.00133657	COD
-0.272411	-0.010076	COD
0.00387957	0.00387902	SSG
0.00258883	0.00258859	SSG
0.00210015	0.00210013	SSG
0.00274803	0.00274817	SSG
0.00456173	0.00456195	SSG
0.00706285	0.00706311	SSG
0.00929469	0.00929496	SSG
0.0103276	0.0103278	SSG
0.00965778	0.009658	SSG
0.00724631	0.00724645	SSG
0.00343928	0.00343942	SSG
-0.00112965	-0.00112954	SSG
-0.00562349	-0.00562341	SSG
-0.00905596	-0.0090559	SSG
-0.010311	-0.010311	SSG
-0.00816342	-0.00816341	SSG
-0.00136463	-0.00136463	SSG
0.0111349	0.0111349	SSG
0.027628	0.027628	SSG
0.0536349	0.0536349	SSG
0.0803685	0.0803684	SSG
0.106824	0.106824	SSG
0.129831	0.128438	SSG
0.146537	0.136908	SSG
0.154951	0.123602	SSG
0.154707	0.0902128	SSG
0.14786	0.0527335	SSG
0.139374	0.0259463	SSG
0.136812	0.00207051	SSG
0.148842	-0.0413981	SSG
0.182535	-0.11095	SSG
0.239918	-0.18776	SSG
0.315038	-0.24392	SSG
0.393839	-0.259788	SSG
0.45885	-0.231552	SSG
0.496429	-0.169937	SSG
0.502457	-0.0932306	SSG
0.478393	-0.0245515	SSG
0.437487	0.0230926	SSG
0.391543	0.0434493	SSG
0.351085	0.0438697	SSG
0.324063	0.0415092	SSG
0.303222	0.0408373	SSG
0.291628	0.0502827	SSG
0.281051	0.0591415	SSG
0.266214	0.0577162	SSG
0.24612	0.0464703	SSG
0.210139	0.0243033	SSG
0.16415	0.00919441	SSG
0.102922	0.00442689	SSG
0.024605	0.0109725	SSG
-0.0700605	0.0262948	SSG
-0.176111	0.0466868	SSG
-0.284186	0.0667956	SSG
-0.381943	0.0740062	SSG
-0.456223	0.0503362	SSG
-0.495084	-0.00800989	SSG
-0.489407	-0.074146	SSG
-0.434262	-0.105108	SSG
-0.330012	-0.0789133	SSG
-0.182521	-0.0179472	SSG
-0.00210906	0.0279456	SSG
0.19775	0.0248683	SSG
0.400083	-0.0194316	SSG
0.582545	-0.066603	SSG
0.717392	-0.0798622	SSG
0.776306	-0.0538926	SSG
0.73857	-0.0181538	SSG
0.598269	-0.00597946	SSG
0.367673	-0.0229669	SSG
0.076357	-0.0490144	SSG
-0.233222	-0.0575458	SSG
-0.512267	-0.0321395	SSG
-0.712525	0.00560403	SSG
-0.792399	-0.000127499	SSG
-0.722828	-0.0653404	SSG
-0.494717	-0.130617	SSG
-0.170064	-0.165279	SSG
0.318746	-0.0293083	SSG
0.765028	-0.151546	SSG
1.13572	0.21915	SSG
1.38789	0.277731	SSG
1.50405	0.265663	SSG
1.51564	0.214641	SSG
1.42542	0.133533	SSG
1.26609	0.0547017	SSG
1.06246	-0.0118158	SSG
0.859299	-0.0361021	SSG
0.604802	-0.0809174	SSG
0.380907	-0.0833015	SSG
0.17202	-0.0818007	SSG
-0.018829	-0.0840364	SSG
-0.175373	-0.069842	SSG
-0.349439	-0.0805874	SSG
-0.493657	-0.0569397	SSG
-0.625823	-0.0113075	SSG
-0.745444	0.0446651	SSG
-0.84068	0.096679	SSG
-0.93795	0.0950285	SSG
-1.00558	0.0606426	SSG
-1.05253	-0.0111005	SSG
-1.07974	-0.0963741	SSG
-1.08845	-0.155011	SSG
-1.07714	-0.147543	SSG
-1.03812	-0.0579488	SSG
-0.95551	0.0536184	SSG
-0.806544	0.0673753	SSG
-0.567967	-0.0449582	SSG
-0.228123	-0.174743	SSG
0.197234	-0.203075	SSG
0.654864	-0.104679	SSG
1.06999	0.0569668	SSG
1.38354	0.198078	SSG
1.57074	0.262961	SSG
1.63732	0.244884	SSG
1.60748	0.1834	SSG
1.51086	0.124292	SSG
1.37287	0.0822189	SSG
1.21077	0.0469105	SSG
1.03474	0.00892129	SSG
0.851253	-0.0303227	SSG
0.665603	-0.0688245	SSG
0.482135	-0.110647	SSG
0.302373	-0.155167	SSG
0.123535	-0.192628	SSG
-0.0604288	-0.213376	SSG
-0.255356	-0.210056	SSG
-0.462448	-0.172821	SSG
-0.674437	-0.0928776	SSG
-0.87356	0.024502	SSG
-1.03225	0.145432	SSG
-1.1173	0.209987	SSG
-1.09743	0.174763	SSG
-0.953003	0.0563799	SSG
-0.684922	-0.0836557	SSG
-0.319945	-0.185169	SSG
0.0913115	-0.21952	SSG
0.486186	-0.192277	SSG
0.809158	-0.119916	SSG
1.02845	-0.0137755	SSG
1.14067	0.112318	SSG
1.16374	0.238139	SSG
1.12487	0.342444	SSG
1.04923	0.50437	SSG
0.952356	0.407499	SSG
0.837112	0.344428	SSG
0.694525	0.22669	SSG
0.507745	0.0836556	SSG
0.258742	-0.0500922	SSG
-0.0638649	-0.15847	SSG
-0.458371	-0.255157	SSG
-0.906687	-0.361701	SSG
-1.37467	-0.468037	SSG
-1.81529	-0.517378	SSG
-2.17337	-0.437262	SSG
-2.39115	-0.20489	SSG
-2.41404	0.024251	SSG
-2.19726	0.0640423	SSG
-1.71576	0.0074766	SSG
-1.06481	-0.0290967	SSG
-0.0700165	0.24903	SSG
0.857363	0.477353	SSG
1.62995	0.591106	SSG
2.15862	0.541358	SSG
2.40318	0.350281	SSG
2.41218	0.131107	SSG
2.16874	-0.0934613	SSG
1.72095	-0.275507	SSG
1.1138	-0.400746	SSG
0.478417	-0.388023	SSG
-0.336544	-0.460073	SSG
-1.03401	-0.406477	SSG
-1.6121	-0.305556	SSG
-2.00535	-0.157032	SSG
-2.16237	0.0273961	SSG
-2.07893	0.182684	SSG
-1.75403	0.260744	SSG
-1.24352	0.23422	SSG
-0.633564	0.148191	SSG
-0.0898096	0.0141196	SSG
0.451258	0.030442	SSG
0.745922	0.0130445	SSG
0.819078	-0.00915191	SSG
0.681268	-0.0528783	SSG
0.414292	-0.0733105	SSG
-0.0182103	-0.138347	SSG
-0.426789	-0.104539	SSG
-0.769754	-0.0340461	SSG
-0.986973	0.00291	SSG
-1.04661	-0.00984511	SSG
-0.943391	-0.0122929	SSG
-0.717887	0.0321549	SSG
-0.433276	0.114327	SSG
-0.160859	0.195862	SSG
0.0335472	0.224483	SSG
0.191467	0.23666	SSG
0.272969	0.182678	SSG
0.318657	0.103848	SSG
0.346346	0.0287323	SSG
0.361906	-0.0255428	SSG
0.366429	-0.0523925	SSG
0.349877	-0.0620512	SSG
0.308082	-0.0628621	SSG
0.239916	-0.0644963	SSG
0.148756	-0.073719	SSG
0.041226	-0.0885646	SSG
-0.0744285	-0.098103	SSG
-0.189633	-0.0900276	SSG
-0.296233	-0.0583801	SSG
-0.386741	-0.00592029	SSG
-0.454349	0.0569178	SSG
-0.493195	0.113897	SSG
-0.4993	0.149378	SSG
-0.472124	0.154828	SSG
-0.415984	0.126781	SSG
-0.340378	0.0664968	SSG
-0.258695	-0.0127189	SSG
-0.185628	-0.086446	SSG
-0.134207	-0.132616	SSG
-0.11332	-0.143077	SSG
-0.125922	-0.125646	SSG
-0.168003	-0.0979231	SSG
-0.228768	-0.0767727	SSG
-0.292627	-0.0699454	SSG
-0.342612	-0.0726739	SSG
-0.363723	-0.0685581	SSG
-0.344464	-0.038155	SSG
-0.276039	0.0219104	SSG
-0.150523	0.0862233	SSG
0.0390668	0.120868	SSG
0.294446	0.115118	SSG
0.604313	0.0833713	SSG
0.939466	0.0480195	SSG
1.25911	0.0277825	SSG
1.52455	0.0328282	SSG
1.70863	0.0602082	SSG
1.79876	0.092434	SSG
1.79617	0.109153	SSG
1.71307	0.102753	SSG
1.56843	0.0794773	SSG
1.38338	0.0518872	SSG
1.17714	0.0316182	SSG
0.964591	0.0215129	SSG
0.755643	0.0177364	SSG
0.556143	0.0190408	SSG
0.369199	0.0223023	SSG
0.196098	0.0159629	SSG
0.0365931	-0.00875541	SSG
-0.111051	-0.0459238	SSG
-0.249923	-0.079333	SSG
-0.384067	-0.0992604	SSG
-0.517753	-0.114545	SSG
-0.654297	-0.139183	SSG
-0.794431	-0.171697	SSG
-0.934624	-0.204404	SSG
-1.06643	-0.242696	SSG
-1.17781	-0.291155	SSG
-1.25638	-0.32599	SSG
-1.29327	-0.302615	SSG
-1.28605	-0.192586	SSG
-1.2394	-0.0107921	SSG
-1.16331	0.185351	SSG
-1.06891	0.329373	SSG
-0.964342	0.3905	SSG
-0.854274	0.383734	SSG
-0.743536	0.341523	SSG
-0.640285	0.282776	SSG
-0.554496	0.205015	SSG
-0.492588	0.106738	SSG
-0.453093	0.0103918	SSG
-0.426795	-0.0508259	SSG
-0.40045	-0.0596354	SSG
-0.361183	-0.0340056	SSG
-0.29991	-0.0262659	SSG
-0.213794	-0.0679883	SSG
-0.108544	-0.13286	SSG
-0.000995665	-0.177156	SSG
0.0819734	-0.17794	SSG
0.11668	-0.129077	SSG
0.0962629	-0.035739	SSG
0.0328022	0.0413686	SSG
-0.0468683	0.013501	SSG
-0.109454	-0.110605	SSG
-0.126565	-0.232176	SSG
-0.0864554	-0.25538	SSG
-0.00133499	-0.14799	SSG
0.103944	0.0208438	SSG
0.220234	0.137584	SSG
0.358558	0.152426	SSG
0.536193	0.105147	SSG
0.759138	0.0612207	SSG
1.00989	0.057691	SSG
1.25276	0.0987946	SSG
1.45293	0.176293	SSG
1.58878	0.272007	SSG
1.65299	0.351092	SSG
1.64817	0.377901	SSG
1.58086	0.340424	SSG
1.45626	0.251261	SSG
1.27498	0.129935	SSG
1.03287	-0.0131569	SSG
0.724005	-0.180877	SSG
0.346639	-0.375109	SSG
-0.0893894	-0.568791	SSG
-0.556375	-0.68684	SSG
-1.006	-0.626723	SSG
-1.37108	-0.347263	SSG
-1.57253	-0.0290879	SSG
-1.53284	0.0497961	SSG
-1.19792	-0.110542	SSG
-0.568072	-0.274472	SSG
0.266738	-0.271368	SSG
1.11857	-0.10435	SSG
1.78584	0.122146	SSG
2.15532	0.318076	SSG
2.21335	0.439621	SSG
2.01583	0.477912	SSG
1.65393	0.443673	SSG
1.26828	0.400882	SSG
0.811129	0.242534	SSG
0.469132	0.12172	SSG
0.226957	0.0184953	SSG
0.0881274	-0.0493939	SSG
0.0403241	-0.0755983	SSG
0.0557985	-0.0670615	SSG
0.113748	-0.0247202	SSG
0.190017	0.0348534	SSG
0.267159	0.092753	SSG
0.327108	0.135015	SSG
0.378414	0.178546	SSG
0.396186	0.202168	SSG
0.378627	0.206458	SSG
0.317621	0.186511	SSG
0.218642	0.144877	SSG
0.0325896	0.0260853	SSG
-0.203925	-0.128008	SSG
-0.504458	-0.306923	SSG
-0.860215	-0.469202	SSG
-1.21045	-0.528307	SSG
-1.63715	-0.559147	SSG
-1.96788	-0.423862	SSG
-2.17503	-0.213054	SSG
-2.18752	-0.0467273	SSG
-1.98457	-0.0364251	SSG
-1.44023	-0.0168663	SSG
-0.712348	0.0153887	SSG
0.106892	0.139572	SSG
0.844713	0.307684	SSG
1.32222	0.40817	SSG
1.59649	0.503578	SSG
1.55846	0.430767	SSG
1.29864	0.209302	SSG
0.883272	-0.121846	SSG
0.428158	-0.418626	SSG
-0.177666	-0.746831	SSG
-0.735092	-0.884552	SSG
-1.26185	-0.860966	SSG
-1.71437	-0.665504	SSG
-2.0114	-0.264411	SSG
-2.16192	0.123632	SSG
-2.03861	0.310137	SSG
-1.64612	0.263232	SSG
-1.02473	0.190016	SSG
-0.369304	0.141062	SSG
0.350054	0.313314	SSG
0.776638	0.426622	SSG
0.94476	0.501246	SSG
0.891656	0.496375	SSG
0.717373	0.423491	SSG
0.433206	0.234769	SSG
0.176876	0.0438495	SSG
-0.0395223	-0.13182	SSG
-0.210419	-0.26037	SSG
-0.337537	-0.311252	SSG
-0.481917	-0.324987	SSG
-0.61852	-0.281825	SSG
-0.762311	-0.224793	SSG
-0.900855	-0.171591	SSG
-1.00191	-0.106587	SSG
-1.06378	-0.0333111	SSG
-1.03278	0.0936933	SSG
-0.897735	0.268391	SSG
-0.649161	0.450922	SSG
-0.330836	0.51343	SSG
0.16124	0.531323	SSG
0.675266	0.421554	SSG
1.21291	0.288463	SSG
1.73301	0.178862	SSG
2.1536	0.0671466	SSG
2.56973	0.0657216	SSG
2.82964	0.020936	SSG
2.96367	-0.0319438	SSG
2.96794	-0.0879858	SSG
2.8613	-0.125642	SSG
2.59161	-0.198921	SSG
2.21851	-0.256216	SSG
1.73312	-0.323	SSG
1.15177	-0.398726	SSG
0.566569	-0.393073	SSG
-0.193893	-0.467164	SSG
-0.889931	-0.389696	SSG
-1.54948	-0.250458	SSG
-2.13251	-0.108404	SSG
-2.56116	0.0354355	SSG
-2.928	0.0554748	SSG
-3.0909	0.0919024	SSG
-3.08551	0.124608	SSG
-2.92181	0.166555	SSG
-2.62308	0.210241	SSG
-2.22167	0.238098	SSG
-1.75536	0.251113	SSG
-1.26719	0.267659	SSG
-0.8065	0.29062	SSG
-0.423909	0.292975	SSG
-0.155272	0.242877	SSG
-0.00713333	0.140804	SSG
0.0431461	0.0302074	SSG
0.038366	-0.0329731	SSG
0.0313089	-0.0287491	SSG
0.0754052	0.00133077	SSG
0.215252	-0.00555671	SSG
0.475431	-0.0629115	SSG
0.847964	-0.131642	SSG
1.2857	-0.168979	SSG
1.71752	-0.153865	SSG
2.07806	-0.0856535	SSG
2.32459	0.0144312	SSG
2.44049	0.106112	SSG
2.43281	0.150507	SSG
2.32598	0.134224	SSG
2.15324	0.0741799	SSG
1.94797	0.00182823	SSG
1.73745	-0.056801	SSG
1.54028	-0.0902664	SSG
1.36748	-0.0941897	SSG
1.22511	-0.061594	SSG
1.11622	0.00898964	SSG
1.04066	0.100315	SSG
0.993454	0.181435	SSG
0.963298	0.224936	SSG
0.932747	0.216715	SSG
0.880253	0.155535	SSG
0.78316	0.0509604	SSG
0.620875	-0.0790158	SSG
0.378119	-0.208885	SSG
0.0480684	-0.310093	SSG
-0.365316	-0.367041	SSG
-0.846388	-0.385504	SSG
-1.36843	-0.379868	SSG
-1.89542	-0.355575	SSG
-2.38501	-0.301334	SSG
-2.79311	-0.199977	SSG
-3.07989	-0.0496801	SSG
-3.21591	0.128262	SSG
-3.18682	0.295559	SSG
-2.99585	0.410115	SSG
-2.66393	0.442487	SSG
-2.22802	0.386524	SSG
-1.73783	0.265762	SSG
-1.25056	0.126942	SSG
-0.823098	0.013187	SSG
-0.50239	-0.0594382	SSG
-0.315647	-0.103242	SSG
-0.263323	-0.1431	SSG
-0.317908	-0.192969	SSG
-0.4296	-0.236548	SSG
-0.537177	-0.229456	SSG
-0.580897	-0.148276	SSG
-0.514245	-0.0365395	SSG
-0.313222	0.0583364	SSG
0.0158256	0.145043	SSG
0.42981	0.226809	SSG
0.865877	0.273723	SSG
1.27997	0.272365	SSG
1.64976	0.230177	SSG
1.96555	0.16254	SSG
2.22387	0.093358	SSG
2.42418	0.0462386	SSG
2.56783	0.0173567	SSG
2.65801	-0.0179092	SSG
2.69935	-0.0677158	SSG
2.69662	-0.121419	SSG
2.65315	-0.167489	SSG
2.56973	-0.191861	SSG
2.44477	-0.184746	SSG
2.27537	-0.154999	SSG
2.05987	-0.118789	SSG
1.80032	-0.08366	SSG
1.50322	-0.0522552	SSG
1.1782	-0.0276561	SSG
0.836295	-0.00969704	SSG
0.488122	0.00433726	SSG
0.142774	0.0114382	SSG
-0.192243	0.00363587	SSG
-0.510655	-0.0195521	SSG
-0.807449	-0.0482228	SSG
-1.07907	-0.074279	SSG
-1.32317	-0.0970235	SSG
-1.5378	-0.113477	SSG
-1.7205	-0.11384	SSG
-1.86781	-0.0926976	SSG
-1.97525	-0.0564027	SSG
-2.03822	-0.0139611	SSG
-2.0533	0.0314802	SSG
-2.01918	0.0764359	SSG
-1.93691	0.111186	SSG
-1.81051	0.127983	SSG
-1.64752	0.130381	SSG
-1.45884	0.130897	SSG
-1.25736	0.140987	SSG
-1.0564	0.161219	SSG
-0.868912	0.177439	SSG
-0.707058	0.166324	SSG
-0.58173	0.110501	SSG
-0.502106	0.0139078	SSG
-0.475199	-0.0972393	SSG
-0.504741	-0.186556	SSG
-0.588612	-0.222848	SSG
-0.715137	-0.194821	SSG
-0.860056	-0.119977	SSG
-0.986567	-0.0475009	SSG
-1.05009	-0.0357181	SSG
-1.00783	-0.0955712	SSG
-0.831535	-0.173152	SSG
-0.521254	-0.200443	SSG
-0.115812	-0.146555	SSG
0.310881	-0.0336278	SSG
0.680266	0.0867495	SSG
0.941859	0.173025	SSG
1.07874	0.210356	SSG
1.09826	0.204191	SSG
1.02167	0.164426	SSG
0.87622	0.0983794	SSG
0.689949	0.0177505	SSG
0.488351	-0.0569826	SSG
0.292658	-0.104396	SSG
0.119255	-0.11397	SSG
-0.0199329	-0.0903059	SSG
-0.116539	-0.0454422	SSG
-0.165206	0.0100535	SSG
-0.164029	0.066325	SSG
-0.115746	0.111264	SSG
-0.0286441	0.136032	SSG
0.0838872	0.142023	SSG
0.205362	0.13637	SSG
0.318951	0.121689	SSG
0.409879	0.0950086	SSG
0.467	0.0548072	SSG
0.483613	0.00681465	SSG
0.457611	-0.0352688	SSG
0.39088	-0.0580724	SSG
0.288196	-0.0622652	SSG
0.156071	-0.0643317	SSG
0.00182232	-0.0790358	SSG
-0.167382	-0.10289	SSG
-0.34549	-0.121847	SSG
-0.5278	-0.132954	SSG
-0.709819	-0.148772	SSG
-0.885104	-0.177847	SSG
-1.04331	-0.205545	SSG
-1.16938	-0.197316	SSG
-1.24415	-0.120252	SSG
-1.24627	0.0218296	SSG
-1.15524	0.160535	SSG
-0.955818	0.233672	SSG
-0.643704	0.265586	SSG
-0.231858	0.293888	SSG
0.245888	0.304936	SSG
0.740246	0.27771	SSG
1.20067	0.21441	SSG
1.58529	0.134181	SSG
1.86126	0.0578208	SSG
2.00299	-0.0105538	SSG
1.99379	-0.0831701	SSG
1.82905	-0.169437	SSG
1.51752	-0.262956	SSG
1.07977	-0.342131	SSG
0.54579	-0.384932	SSG
-0.0468122	-0.386918	SSG
-0.654178	-0.356378	SSG
-1.2276	-0.293017	SSG
-1.7158	-0.189741	SSG
-2.069	-0.0703314	SSG
-2.24489	-0.00882546	SSG
-2.21591	-0.0571706	SSG
-1.97635	-0.1721	SSG
-1.54882	-0.25758	SSG
-0.99006	-0.231731	SSG
-0.390396	-0.0638797	SSG
0.155936	0.206845	SSG
0.598919	0.496375	SSG
0.940057	0.707404	SSG
1.21117	0.76552	SSG
1.45171	0.659866	SSG
1.69116	0.450371	SSG
1.93777	0.224033	SSG
2.17481	0.0421048	SSG
2.36547	-0.0778293	SSG
2.46508	-0.148309	SSG
2.43591	-0.186225	SSG
2.25867	-0.193699	SSG
1.93728	-0.168998	SSG
1.49621	-0.132577	SSG
0.973855	-0.123867	SSG
0.415363	-0.164869	SSG
-0.13297	-0.231322	SSG
-0.627639	-0.267787	SSG
-1.03087	-0.237039	SSG
-1.31266	-0.14739	SSG
-1.45132	-0.0319754	SSG
-1.43249	0.0769089	SSG
-1.24933	0.154473	SSG
-0.905874	0.193608	SSG
-0.423197	0.213848	SSG
0.155612	0.244827	SSG
0.766875	0.293789	SSG
1.33628	0.335976	SSG
1.79394	0.338714	SSG
2.08807	0.2853	SSG
2.19201	0.180698	SSG
2.10367	0.0476464	SSG
1.84016	-0.0826251	SSG
1.43179	-0.184033	SSG
0.918043	-0.246979	SSG
0.345405	-0.278658	SSG
-0.235253	-0.294447	SSG
-0.77334	-0.307862	SSG
-1.22504	-0.323054	SSG
-1.5601	-0.334778	SSG
-1.76654	-0.226192	SSG
-1.85152	-0.311169	SSG
-1.83784	-0.260843	SSG
-1.75749	-0.185345	SSG
-1.644	-0.0946903	SSG
-1.52563	-0.000357523	SSG
-1.42094	0.0883118	SSG
-1.3448	0.155806	SSG
-1.27247	0.21757	SSG
-1.21665	0.247947	SSG
-1.15729	0.255468	SSG
-1.08263	0.246733	SSG
-0.99583	0.221832	SSG
-0.861891	0.223177	SSG
-0.716828	0.220679	SSG
-0.557005	0.221258	SSG
-0.391475	0.219839	SSG
-0.244958	0.198669	SSG
-0.0778047	0.203632	SSG
0.0549246	0.1802	SSG
0.161404	0.13417	SSG
0.233614	0.0636166	SSG
0.262938	-0.0186481	SSG
0.24603	-0.0893645	SSG
0.176566	-0.0500512	SSG
0.0559968	-0.17062	SSG
-0.10974	-0.194509	SSG
-0.287311	-0.202114	SSG
-0.52016	-0.258489	SSG
-0.722484	-0.289769	SSG
-0.890991	-0.29405	SSG
-1.00467	-0.255288	SSG
-1.04758	-0.179876	SSG
-1.01598	-0.0915255	SSG
-0.910526	-0.00117536	SSG
-0.748138	0.0848858	SSG
-0.558028	0.160844	SSG
-0.395078	0.200097	SSG
-0.244973	0.241681	SSG
-0.17153	0.234311	SSG
-0.148781	0.197456	SSG
-0.150317	0.135582	SSG
-0.14651	0.0613568	SSG
-0.107236	0.00881884	SSG
-0.026675	-0.00313444	SSG
0.0903402	0.0227442	SSG
0.22517	0.0577023	SSG
0.346047	0.0598901	SSG
0.480716	0.0574906	SSG
0.586263	0.0204818	SSG
0.674517	-0.0203038	SSG
0.743758	-0.0490509	SSG
0.786995	-0.0629828	SSG
0.811007	-0.058225	SSG
0.803019	-0.0588776	SSG
0.767609	-0.0668112	SSG
0.708888	-0.0743888	SSG
0.641157	-0.0663082	SSG
0.546827	-0.0756852	SSG
0.457122	-0.0937276	SSG
0.369772	-0.123983	SSG
0.289477	-0.134827	SSG
0.226217	-0.0874231	SSG
0.164061	0.00334487	SSG
0.12673	0.124003	SSG
0.115241	0.215204	SSG
0.140007	0.240719	SSG
0.202151	0.197506	SSG
0.335649	0.149285	SSG
0.507281	0.102709	SSG
0.710299	0.0890172	SSG
0.920851	0.106558	SSG
1.09647	0.1107	SSG
1.27167	0.126906	SSG
1.3793	0.0884117	SSG
1.42841	0.012429	SSG
1.41238	-0.0885926	SSG
1.33862	-0.173467	SSG
1.1712	-0.241578	SSG
0.949765	-0.233488	SSG
0.673386	-0.162913	SSG
0.358727	-0.0611369	SSG
0.0597453	0.0575901	SSG
-0.30218	0.0553455	SSG
-0.607705	0.0307672	SSG
-0.877765	-0.0208816	SSG
-1.10915	-0.0796508	SSG
-1.28869	-0.135522	SSG
-1.48186	-0.251955	SSG
-1.64086	-0.344133	SSG
-1.78495	-0.375834	SSG
-1.90502	-0.314805	SSG
-1.97797	-0.183197	SSG
-1.99745	-0.0830694	SSG
-1.92631	-0.0766379	SSG
-1.75697	-0.14877	SSG
-1.49359	-0.192456	SSG
-1.19832	-0.151554	SSG
-0.809513	0.0899213	SSG
-0.460996	0.352236	SSG
-0.109074	0.534492	SSG
0.285748	0.554366	SSG
0.709979	0.412138	SSG
1.31803	0.359365	SSG
1.89622	0.283447	SSG
2.4097	0.232777	SSG
2.78914	0.189363	SSG
2.98486	0.122623	SSG
3.02935	0.0681435	SSG
2.90288	-0.000784711	SSG
2.65197	-0.0569952	SSG
2.31636	-0.0888466	SSG
1.97373	-0.0531145	SSG
1.53826	-0.0753021	SSG
1.15131	-0.0512128	SSG
0.788001	-0.0302722	SSG
0.454208	-0.0159702	SSG
0.177804	0.0201622	SSG
-0.137086	-0.0104203	SSG
-0.412454	-0.0165593	SSG
-0.688726	-0.0284219	SSG
-0.974415	-0.0558234	SSG
-1.2428	-0.0784036	SSG
-1.58267	-0.184955	SSG
-1.89321	-0.266181	SSG
-2.18829	-0.323134	SSG
-2.44395	-0.323095	SSG
-2.61464	-0.228452	SSG
-2.70558	-0.0871476	SSG
-2.63241	0.0604489	SSG
-2.37033	0.0827854	SSG
-1.89513	-0.00825444	SSG
-1.29231	-0.156668	SSG
-0.400556	-0.0490893	SSG
0.425362	0.0602641	SSG
1.12217	0.171251	SSG
1.61005	0.23984	SSG
1.85862	0.239588	SSG
1.95142	0.235895	SSG
1.89079	0.206564	SSG
1.75267	0.189386	SSG
1.58863	0.177323	SSG
1.45041	0.167655	SSG
1.3169	0.113606	SSG
1.23299	0.062605	SSG
1.17217	0.014245	SSG
1.11097	-0.0176654	SSG
1.03211	-0.027415	SSG
0.875665	-0.0693524	SSG
0.655741	-0.117311	SSG
0.35295	-0.163168	SSG
-0.0295166	-0.186382	SSG
-0.43067	-0.148222	SSG
-0.969209	-0.218088	SSG
-1.47297	-0.261628	SSG
-1.95271	-0.297604	SSG
-2.36829	-0.285098	SSG
-2.65416	-0.175861	SSG
-2.85086	-0.0704544	SSG
-2.85599	0.0177851	SSG
-2.68101	-0.00565681	SSG
-2.32858	-0.0845131	SSG
-1.88083	-0.159908	SSG
-1.22988	-0.0108198	SSG
-0.638132	0.160354	SSG
-0.151107	0.317455	SSG
0.177616	0.37954	SSG
0.337612	0.312766	SSG
0.390294	0.184218	SSG
0.339489	0.0187065	SSG
0.225315	-0.119917	SSG
0.068261	-0.18983	SSG
-0.0962066	-0.153664	SSG
-0.306379	-0.0883024	SSG
-0.480945	-0.0158322	SSG
-0.611955	-0.0398751	SSG
-0.675928	-0.140187	SSG
-0.665592	-0.222816	SSG
-0.571198	-0.198573	SSG
-0.435782	-0.0849699	SSG
-0.298186	0.0490474	SSG
-0.193197	0.131184	SSG
-0.134299	0.148771	SSG
-0.0988381	0.145709	SSG
-0.0861935	0.131873	SSG
-0.076689	0.119078	SSG
-0.0538343	0.0893507	SSG
0.00315632	0.0209982	SSG
0.11814	-0.0606708	SSG
0.311438	-0.0938168	SSG
0.589637	-0.0388905	SSG
0.937544	0.0897626	SSG
1.32527	0.238823	SSG
1.72279	0.347241	SSG
2.10361	0.371946	SSG
2.44111	0.308907	SSG
2.7034	0.186738	SSG
2.85081	-0.102792	SSG
2.83914	-0.114456	SSG
2.6287	-0.268185	SSG
2.19632	-0.419967	SSG
1.54639	-0.552508	SSG
0.716692	-0.632721	SSG
-0.222694	-0.628415	SSG
-1.17625	-0.520155	SSG
-2.03306	-0.297901	SSG
-2.67887	0.0136585	SSG
-3.01046	0.223296	SSG
-2.95354	0.143017	SSG
-2.48513	-0.073789	SSG
-1.65925	-0.153974	SSG
-0.633007	-0.0178366	SSG
0.340446	0.224009	SSG
1.05185	0.428626	SSG
1.42222	0.525564	SSG
1.4682	0.505476	SSG
1.26051	0.40345	SSG
0.891354	0.274524	SSG
0.451827	0.167038	SSG
0.019213	0.103845	SSG
-0.348676	0.0695439	SSG
-0.615479	0.0233534	SSG
-0.767036	-0.0626262	SSG
-0.811746	-0.184247	SSG
-0.779621	-0.311448	SSG
-0.717147	-0.401138	SSG
-0.674741	-0.421515	SSG
-0.687855	-0.365706	SSG
-0.759928	-0.23015	SSG
-0.856461	-0.000378107	SSG
-0.912529	0.224743	SSG
-0.85072	0.264339	SSG
-0.60651	-0.431457	SSG
-0.158837	0.0162164	SSG
0.43766	-0.0313873	SSG
1.03907	-0.04346	SSG
1.48877	-0.0658045	SSG
1.7019	-0.0913975	SSG
1.66511	-0.0929362	SSG
1.41628	-0.0485614	SSG
1.02482	0.0447631	SSG
0.575709	0.164237	SSG
0.156183	0.266638	SSG
-0.158088	0.310028	SSG
-0.317571	0.282641	SSG
-0.31025	0.21223	SSG
-0.165162	0.142482	SSG
0.0552601	0.0990321	SSG
0.274251	0.0774874	SSG
0.424471	0.0588001	SSG
0.464982	0.0292158	SSG
0.385543	-0.0129311	SSG
0.201315	-0.0615837	SSG
-0.0563681	-0.108345	SSG
-0.349243	-0.144708	SSG
-0.639438	-0.163847	SSG
-0.894379	-0.163006	SSG
-1.08977	-0.14465	SSG
-1.21111	-0.114755	SSG
-1.25397	-0.079008	SSG
-1.22293	-0.0394976	SSG
-1.12937	0.0051449	SSG
-0.988589	0.0554272	SSG
-0.81714	0.10828	SSG
-0.630535	0.15838	SSG
-0.441833	0.197974	SSG
-0.261181	0.215904	SSG
-0.096275	0.201883	SSG
0.0465247	0.153715	SSG
0.160938	0.0801214	SSG
0.240175	-0.00244349	SSG
0.277681	-0.0753121	SSG
0.269224	-0.123229	SSG
0.215547	-0.139909	SSG
0.124351	-0.129979	SSG
0.0104697	-0.106584	SSG
-0.106252	-0.0888006	SSG
-0.204962	-0.0938118	SSG
-0.268703	-0.123544	SSG
-0.288846	-0.16228	SSG
-0.267624	-0.187173	SSG
-0.21744	-0.177777	SSG
-0.156499	-0.12387	SSG
-0.10212	-0.0324579	SSG
-0.0646554	0.0749603	SSG
-0.0447889	0.174086	SSG
-0.0350175	0.246346	SSG
-0.0239714	0.278376	SSG
-0.00145259	0.260011	SSG
0.037503	0.191547	SSG
0.0906216	0.0931192	SSG
0.148853	-0.00200195	SSG
0.198918	-0.065431	SSG
0.227144	-0.0823321	SSG
0.223796	-0.0498995	SSG
0.186702	0.0235871	SSG
0.122598	0.119685	SSG
0.0451161	0.33897	SSG
-0.0302254	0.263629	SSG
-0.0919649	0.253336	SSG
-0.136873	0.185777	SSG
-0.170411	0.090153	SSG
-0.203114	-0.00436427	SSG
-0.244462	-0.0806442	SSG
-0.297206	-0.132296	SSG
-0.354816	-0.159129	SSG
-0.402908	-0.162164	SSG
-0.423706	-0.144187	SSG
-0.401677	-0.119498	SSG
-0.328486	-0.108002	SSG
-0.206143	-0.109215	SSG
-0.0476702	-0.100565	SSG
0.125581	-0.0644511	SSG
0.290116	-0.00510278	SSG
0.427136	0.0554781	SSG
0.525995	0.0916487	SSG
0.583507	0.0903156	SSG
0.600933	0.0588393	SSG
0.58082	0.0163232	SSG
0.525404	-0.0223979	SSG
0.437278	-0.0530117	SSG
0.321549	-0.0762767	SSG
0.187809	-0.0902183	SSG
0.0505311	-0.0902481	SSG
-0.0727455	-0.0815205	SSG
-0.165245	-0.0831155	SSG
-0.215674	-0.106151	SSG
-0.222073	-0.135378	SSG
-0.193343	-0.143952	SSG
-0.147564	-0.121147	SSG
-0.106789	-0.0822156	SSG
-0.0895146	-0.0555755	SSG
-0.104292	-0.0603136	SSG
-0.14796	-0.0925873	SSG
-0.208991	-0.130948	SSG
-0.273046	-0.151204	SSG
-0.327274	-0.136935	SSG
-0.361611	-0.0820686	SSG
-0.367942	0.0112538	SSG
-0.339244	0.129998	SSG
-0.27013	0.243706	SSG
-0.158462	0.317626	SSG
-0.00691461	0.340533	SSG
0.176078	0.326718	SSG
0.376295	0.291485	SSG
0.575284	0.236398	SSG
0.754154	0.156028	SSG
0.899026	0.0530105	SSG
1.0058	-0.0550999	SSG
1.08159	-0.147075	SSG
1.14192	-0.211502	SSG
1.20567	-0.242715	SSG
1.29017	-0.23735	SSG
1.40734	-0.205624	SSG
1.56061	-0.166582	SSG
1.74347	-0.122112	SSG
1.9406	-0.0570527	SSG
2.1319	0.0327179	SSG
2.29736	0.131096	SSG
2.42011	0.211585	SSG
2.48711	0.246281	SSG
2.48871	0.221516	SSG
2.41775	0.152125	SSG
2.26859	0.0715261	SSG
2.03713	0.00658643	SSG
1.72278	-0.0333123	SSG
1.33157	-0.0524476	SSG
0.878804	-0.0627327	SSG
0.389959	-0.0739295	SSG
-0.101741	-0.0903352	SSG
-0.561481	-0.115219	SSG
-0.960844	-0.147002	SSG
-1.28428	-0.177145	SSG
-1.53118	-0.197935	SSG
-1.71305	-0.205489	SSG
-1.84756	-0.196285	SSG
-1.95232	-0.165892	SSG
-2.0406	-0.112074	SSG
-2.1192	-0.0395606	SSG
-2.18822	0.0371355	SSG
-2.24249	0.0966845	SSG
-2.2739	0.123683	SSG
-2.27418	0.121522	SSG
-2.23726	0.108095	SSG
-2.16052	0.0978492	SSG
-2.0443	0.0927784	SSG
-1.89013	0.0909302	SSG
-1.69849	0.0970311	SSG
-1.46766	0.126313	SSG
-1.1945	0.194778	SSG
-0.87764	0.28818	SSG
-0.522436	0.356299	SSG
-0.146819	0.360184	SSG
0.214519	0.301263	SSG
0.513764	0.200583	SSG
0.705548	0.0777728	SSG
0.763853	-0.0515156	SSG
0.688365	-0.172303	SSG
0.501615	-0.267868	SSG
0.242103	-0.322645	SSG
-0.0436084	-0.328894	SSG
-0.308709	-0.295181	SSG
-0.512938	-0.249344	SSG
-0.627684	-0.21695	SSG
-0.639581	-0.193355	SSG
-0.552998	-0.153563	SSG
-0.390802	-0.0844845	SSG
-0.191015	0.0038424	SSG
0.00298583	0.0897232	SSG
0.155598	0.15611	SSG
0.247063	0.197329	SSG
0.273151	0.210794	SSG
0.240353	0.189837	SSG
0.161049	0.131716	SSG
0.0504288	0.0473045	SSG
-0.0751122	-0.0393875	SSG
-0.198933	-0.0976347	SSG
-0.304863	-0.103336	SSG
-0.377782	-0.060495	SSG
-0.404367	-0.00973051	SSG
-0.374866	0.0068274	SSG
-0.286778	-0.00897952	SSG
-0.149837	-0.0213732	SSG
0.011064	-0.00383112	SSG
0.160355	0.0393528	SSG
0.264806	0.0777122	SSG
0.305518	0.0766067	SSG
0.280539	0.0243757	SSG
0.200327	-0.060306	SSG
0.081498	-0.14343	SSG
-0.0574793	-0.191073	SSG
-0.197434	-0.17907	SSG
-0.317574	0.0428706	SSG
-0.394947	-0.0345027	SSG
-0.406785	-0.0220198	SSG
-0.337088	-0.0670797	SSG
-0.186532	-0.099385	SSG
0.018514	-0.0661723	SSG
0.228572	0.0242961	SSG
0.395315	0.119797	SSG
0.494845	0.168204	SSG
0.528697	0.151398	SSG
0.512853	0.0902338	SSG
0.465362	0.0227643	SSG
0.398204	-0.020033	SSG
0.316151	-0.0254486	SSG
0.221333	3.60511e-06	SSG
0.118826	0.0369823	SSG
0.0190385	0.0652858	SSG
-0.063977	0.0713275	SSG
-0.116393	0.0467156	SSG
-0.128239	-0.0106334	SSG
-0.0955539	-0.0883081	SSG
-0.0210591	-0.157972	SSG
0.0862017	-0.188669	SSG
0.212261	-0.164154	SSG
0.34108	-0.0909572	SSG
0.458551	0.00616841	SSG
0.556054	0.097697	SSG
0.631688	0.163254	SSG
0.688687	0.195396	SSG
0.732313	0.192505	SSG
0.767011	0.152696	SSG
0.794952	0.0804287	SSG
0.815924	-0.00269984	SSG
0.828023	-0.0660588	SSG
0.828738	-0.0924008	SSG
0.816526	-0.0878236	SSG
0.792841	-0.0734766	SSG
0.764071	-0.0657516	SSG
0.742225	-0.0578116	SSG
0.743289	-0.0265659	SSG
0.783198	0.0408577	SSG
0.873118	0.132258	SSG
1.01612	0.217385	SSG
1.20617	0.269794	SSG
1.42881	0.282682	SSG
1.66227	0.263287	SSG
1.8784	0.221131	SSG
2.04474	0.164222	SSG
2.12906	0.100327	SSG
2.10598	0.0376707	SSG
1.96316	-0.0183504	SSG
1.70425	-0.0672696	SSG
1.34734	-0.111249	SSG
0.919881	-0.152701	SSG
0.452168	-0.192393	SSG
-0.0286453	-0.228465	SSG
-0.502305	-0.260274	SSG
-0.956854	-0.295376	SSG
-1.38787	-0.345971	SSG
-1.79569	-0.407909	SSG
-2.18105	-0.447084	SSG
-2.54046	-0.42137	SSG
-2.86249	-0.315889	SSG
-3.1267	-0.14484	SSG
-3.30539	0.0705027	SSG
-3.36816	0.296687	SSG
-3.28865	0.452646	SSG
-3.05306	0.471047	SSG
-2.66832	0.401404	SSG
-2.16639	0.331457	SSG
-1.60153	0.277225	SSG
-1.03964	0.214679	SSG
-0.542022	0.136903	SSG
-0.152676	0.0589076	SSG
0.103803	-0.00473545	SSG
0.220787	-0.053893	SSG
0.21154	-0.0564033	SSG
0.110961	-0.0549321	SSG
-0.0274011	-0.193295	SSG
-0.139331	-0.147219	SSG
-0.161329	-0.050533	SSG
-0.0441537	-0.0303075	SSG
0.231405	-0.09525	SSG
0.635483	-0.149222	SSG
1.07285	-0.151919	SSG
1.42539	-0.126468	SSG
1.61499	-0.104288	SSG
1.61043	-0.104215	SSG
1.42196	-0.125595	SSG
1.09185	-0.151601	SSG
0.682386	-0.157586	SSG
0.26394	-0.123171	SSG
-0.0958131	-0.0379417	SSG
-0.341245	0.0996676	SSG
-0.436054	0.272849	SSG
-0.367718	0.434488	SSG
-0.148402	0.528895	SSG
0.187567	0.533158	SSG
0.588909	0.462722	SSG
0.99448	0.345399	SSG
1.34132	0.206203	SSG
1.57306	0.0644868	SSG
1.64821	-0.0699909	SSG
1.54713	-0.19779	SSG
1.27515	-0.321843	SSG
0.85984	-0.434252	SSG
0.34412	-0.511179	SSG
-0.221654	-0.525212	SSG
-0.786537	-0.465504	SSG
-1.30429	-0.349939	SSG
-1.73636	-0.219773	SSG
-2.05285	-0.114166	SSG
-2.23334	-0.0429764	SSG
-2.2692	0.0123531	SSG
-2.1669	0.0690445	SSG
-1.94924	0.119977	SSG
-1.65223	0.147353	SSG
-1.31808	0.151151	SSG
-0.986965	0.150661	SSG
-0.690291	0.164064	SSG
-0.446226	0.195285	SSG
-0.256747	0.235209	SSG
-0.10743	0.269217	SSG
0.0279361	0.283727	SSG
0.178221	0.267772	SSG
0.363767	0.214527	SSG
0.586574	0.13125	SSG
0.826351	0.042455	SSG
1.04631	-0.0309038	SSG
1.20617	-0.0902051	SSG
1.27453	-0.148873	SSG
1.23663	-0.208371	SSG
1.09762	-0.248709	SSG
0.881632	-0.248803	SSG
0.626705	-0.215492	SSG
0.377228	-0.177829	SSG
0.176414	-0.156111	SSG
0.0604231	-0.148475	SSG
0.0535917	-0.197865	SSG
0.16422	-0.0872366	SSG
0.381871	0.0140734	SSG
0.678409	0.157152	SSG
1.01426	0.297002	SSG
1.34812	0.380947	SSG
1.6457	0.382581	SSG
1.88409	0.315077	SSG
2.05097	0.221365	SSG
2.14099	0.147865	SSG
2.15239	0.11416	SSG
2.08569	0.104135	SSG
1.94422	0.0838672	SSG
1.73467	0.0291092	SSG
1.46601	-0.0550515	SSG
1.14692	-0.138363	SSG
0.783618	-0.194406	SSG
0.37984	-0.224902	SSG
-0.0601508	-0.247091	SSG
-0.527233	-0.262078	SSG
-1.00467	-0.252532	SSG
-1.46889	-0.210928	SSG
-1.89352	-0.156694	SSG
-2.25444	-0.12054	SSG
-2.53361	-0.114898	SSG
-2.72074	-0.124441	SSG
-2.81355	-0.123272	SSG
-2.81751	-0.0959696	SSG
-2.74417	-0.0490641	SSG
-2.60724	-0.0097123	SSG
-2.4174	-0.00161021	SSG
-2.17891	-0.014571	SSG
-1.89017	-0.316524	SSG
-1.54784	0.0258017	SSG
-1.15268	0.101408	SSG
-0.715395	0.212385	SSG
-0.260787	0.33805	SSG
0.177852	0.414685	SSG
0.57959	0.391836	SSG
0.942625	0.293942	SSG
1.27131	0.192028	SSG
1.56315	0.13252	SSG
1.80479	0.105697	SSG
1.97743	0.0759596	SSG
2.06536	0.029217	SSG
2.06144	-0.0174065	SSG
1.9675	-0.0463708	SSG
1.79134	-0.0639155	SSG
1.54354	-0.0842632	SSG
1.23618	-0.105244	SSG
0.883089	-0.113959	SSG
0.500083	-0.105416	SSG
0.1041	-0.0872667	SSG
-0.288049	-0.0767778	SSG
-0.660027	-0.0954682	SSG
-0.995312	-0.149513	SSG
-1.27664	-0.208592	SSG
-1.48609	-0.218678	SSG
-1.60525	-0.150798	SSG
-1.61501	-0.0441962	SSG
-1.49686	0.01628	SSG
-1.23764	-0.0131617	SSG
-0.838694	-0.0871723	SSG
-0.327503	-0.118018	SSG
0.235083	-0.055067	SSG
0.764722	0.0817337	SSG
1.18278	0.230395	SSG
1.44256	0.330936	SSG
1.53475	0.349924	SSG
1.47788	0.289211	SSG
1.30524	0.180164	SSG
1.05409	0.0609689	SSG
0.759726	-0.0462746	SSG
0.453878	-0.138168	SSG
0.16519	-0.218661	SSG
-0.0809636	-0.289971	SSG
-0.264428	-0.344619	SSG
-0.373677	-0.3625	SSG
-0.408235	-0.325757	SSG
-0.380204	-0.239659	SSG
-0.306271	-0.126353	SSG
-0.206473	-0.0132507	SSG
-0.0987565	0.0791068	SSG
-0.00738523	0.13263	SSG
0.0841959	0.143105	SSG
0.139243	0.198151	SSG
0.162597	0.201311	SSG
0.154797	0.186037	SSG
0.125655	0.156086	SSG
0.0709347	0.104269	SSG
0.0121057	0.0527399	SSG
-0.0483865	0.00887026	SSG
-0.106492	-0.0155164	SSG
-0.155009	-0.0114798	SSG
-0.207984	-0.00387111	SSG
-0.24854	0.00655649	SSG
-0.279998	0.00409708	SSG
-0.300887	-0.00991384	SSG
-0.310359	-0.02632	SSG
-0.311232	-0.0412033	SSG
-0.304449	-0.0546512	SSG
-0.293645	-0.0697006	SSG
-0.281443	-0.0831387	SSG
-0.27047	-0.0894741	SSG
-0.257552	-0.0816481	SSG
-0.246741	-0.0660069	SSG
-0.238129	-0.0490704	SSG
-0.233439	-0.0397712	SSG
1.04444	-0.106022	Circuit
1.31813	0.167666	Circuit
1.62867	0.050582	Circuit
1.9587	-0.103725	Circuit
2.28358	-0.270547	Circuit
2.57217	-0.415846	Circuit
2.78931	-0.510925	Circuit
2.90007	-0.54204	Circuit
2.87563	-0.519662	Circuit
2.70011	-0.46349	Circuit
2.37719	-0.374995	Circuit
1.93441	-0.245374	Circuit
1.42276	-0.0921622	Circuit
0.911519	0.0326096	Circuit
0.479415	0.0759359	Circuit
0.202339	0.0239673	Circuit
0.138401	-0.0830125	Circuit
0.284555	-0.202085	Circuit
0.704498	-0.191936	Circuit
1.2479	-0.120369	Circuit
1.84417	0.0181516	Circuit
2.389	0.182272	Circuit
2.76384	0.295796	Circuit
3.01207	0.422742	Circuit
3.01258	0.448796	Circuit
2.80161	0.413822	Circuit
2.4012	0.341432	Circuit
1.90654	0.318705	Circuit
1.17371	0.181724	Circuit
0.432516	0.138737	Circuit
-0.32895	0.156619	Circuit
-1.05653	0.237812	Circuit
-1.69244	0.330807	Circuit
-2.17932	0.35883	Circuit
-2.46816	0.278766	Circuit
-2.52892	0.104295	Circuit
-2.36118	-0.114499	Circuit
-2.00177	-0.317401	Circuit
-1.52508	-0.452234	Circuit
-1.03106	-0.495816	Circuit
-0.620493	-0.459657	Circuit
-0.367123	-0.361797	Circuit
-0.299078	-0.210461	Circuit
-0.394633	-0.0360163	Circuit
-0.589751	0.0864344	Circuit
-0.793337	0.0826828	Circuit
-0.9074	-0.0519274	Circuit
-0.849555	-0.244864	Circuit
-0.573989	-0.399661	Circuit
-0.085932	-0.445944	Circuit
0.556334	-0.362283	Circuit
1.25714	-0.1754	Circuit
1.91279	0.0603337	Circuit
2.43902	0.283422	Circuit
2.78385	0.441898	Circuit
2.92636	0.507348	Circuit
2.86866	0.47711	Circuit
2.62721	0.371886	Circuit
2.27253	0.280488	Circuit
1.69255	0.113819	Circuit
1.05725	0.0472334	Circuit
0.354686	0.0456968	Circuit
-0.373893	0.101717	Circuit
-1.01139	0.251602	Circuit
-1.70624	0.237202	Circuit
-2.1979	0.216965	Circuit
-2.50503	0.111951	Circuit
-2.5966	-0.0516896	Circuit
-2.49188	-0.241261	Circuit
-2.1567	-0.339585	Circuit
-1.71909	-0.394185	Circuit
-1.23837	-0.385595	Circuit
-0.794343	-0.3086	Circuit
-0.475103	-0.195553	Circuit
-0.21688	0.000972159	Circuit
-0.0979786	0.12799	Circuit
-0.0489758	0.167293	Circuit
-0.012544	0.108132	Circuit
0.0593414	-0.0304377	Circuit
0.249944	-0.151097	Circuit
0.54317	-0.228056	Circuit
0.93613	-0.216545	Circuit
1.38246	-0.121841	Circuit
1.81849	0.026183	Circuit
2.18032	0.188726	Circuit
2.41655	0.326863	Circuit
2.49445	0.407874	Circuit
2.40057	0.415754	Circuit
2.13785	0.360297	Circuit
1.72159	0.269248	Circuit
1.1759	0.169558	Circuit
0.5321	0.0827804	Circuit
-0.171488	0.034965	Circuit
-0.888627	0.0479578	Circuit
-1.56496	0.105716	Circuit
-2.14033	0.14735	Circuit
-2.55487	0.114408	Circuit
-2.75906	-0.00230876	Circuit
-2.7257	-0.164914	Circuit
-2.46072	-0.318552	Circuit
-2.00936	-0.416263	Circuit
-1.45297	-0.435847	Circuit
-0.892951	-0.390155	Circuit
-0.424893	-0.312846	Circuit
-0.114209	-0.221259	Circuit
0.016575	-0.106757	Circuit
-0.0120675	0.0248413	Circuit
-0.145016	0.124132	Circuit
-0.305771	0.130725	Circuit
-0.412678	0.0301129	Circuit
-0.396305	-0.130022	Circuit
-0.215438	-0.275166	Circuit
[truncated: 27,225 more rows]

## Sheet: Data dictionary
Variable:	Explanation:
Reference Speed (m⸱s¯¹)	Speed measured by the 3D motion analysis system
Speed Error (m⸱s¯¹)	Difference in speed calculated by the 3D motion analysis speed minus GNSS speed
Reference Acceleration (m⸱s¯¹)	Acceleration measured by the 3D motion analysis system
Acceleration Error (m⸱s¯¹)	Difference in acceleration calculated by the 3D motion analysis acceleration minus GNSS acceleration
Movement Type	Movement category of the data
