# Supplementary material for: Concurrent validity and between-device reliability of the Catapult Vector S8 GNSS device
Source: PLoS One. 2025 Oct 30;20(10):e0333792. doi: 10.1371/journal.pone.0333792 (PMC12574862; doi:10.1371/journal.pone.0333792)
Supplement: S2 Dataset — (XLSX) [file pone.0333792.s002.xlsx]

## Sheet: Speed
Radar Speed (m⸱s¯¹)	Speed Error (m⸱s¯¹)
1.20231	0.0376946
1.51302	0.18698
1.96052	0.249482
2.34101	0.358989
2.81412	0.35588
3.28421	0.335792
3.72645	0.313554
4.07297	0.367031
4.52984	0.28016
4.99341	0.156587
5.41076	0.0592418
5.72061	0.0293873
6.05381	-0.0438058
6.37843	-0.118434
6.61807	-0.128074
6.8825	-0.172497
7.08757	-0.177572
7.2175	-0.127504
7.34941	-0.0894099
7.46836	-0.0483557
7.56542	-0.0154218
7.67382	-0.00381902
7.74917	0.0308343
7.80697	0.0930262
7.90665	0.10335
7.98213	0.117873
8.08714	0.0928603
8.14838	0.101617
8.2211	0.108903
8.29427	0.115734
8.34755	0.13245
8.4252	0.124803
8.50666	0.113338
8.57244	0.127564
8.64411	0.125887
8.69919	0.15081
8.76087	0.0891318
8.79207	0.0479283
8.80889	-0.00888709
8.78788	-0.0578758
8.70032	-0.0703211
8.55871	-0.0387137
8.42441	-0.0244053
8.31612	-0.0261193
8.16394	-0.0139389
7.98686	0.0231424
7.81265	0.0373534
7.56925	0.100752
7.34757	0.142433
7.18062	0.129379
6.94481	0.175189
6.70363	0.226371
6.52025	0.22975
6.28514	0.274863
6.1092	0.260797
5.91947	0.26053
5.74763	0.242368
5.55209	0.227913
5.34531	0.234693
5.16959	0.210406
4.90948	0.260521
4.65603	0.303965
4.48001	0.269987
4.28516	0.264839
4.1176	0.2124
3.87245	0.227549
3.61786	0.242142
3.39028	0.219715
3.19015	0.169852
1.16969	-0.119688
1.60368	-0.0136811
2.00902	0.140976
2.65512	0.0248767
3.08969	0.0903133
3.56295	0.0670474
3.95551	0.0844922
4.25987	0.160126
4.63864	0.131358
4.99877	0.0912336
5.24342	0.156579
5.53093	0.149066
5.73614	0.193861
5.96578	0.184217
6.17956	0.160438
6.37842	0.141577
6.5698	0.1402
6.81022	0.0797798
7.00294	0.0370636
7.17059	0.00940525
7.29214	0.027859
7.44586	0.00413818
7.59874	-0.0287415
7.68083	-0.0108309
7.74808	0.0119218
7.84815	0.0218496
7.95112	0.0388847
8.05926	0.0507352
8.13559	0.054409
8.19002	0.0699752
8.25512	0.0548807
8.31907	0.0409331
8.34745	0.0425483
8.38173	0.0182735
8.39404	-0.0140402
8.39033	-0.0303302
8.38659	-0.0465901
8.37582	-0.0558205
8.38868	-0.0986809
8.41442	-0.144415
8.42993	-0.179934
8.44085	-0.190853
8.44025	-0.180245
8.42138	-0.161378
8.3588	-0.128801
8.26128	-0.091285
8.16534	-0.0753373
8.06547	-0.0654707
7.97029	-0.0802933
7.83952	-0.0695181
7.67755	-0.047553
7.52472	-0.0347188
7.41315	-0.0831465
7.2511	-0.101102
7.07116	-0.111161
6.91647	-0.146466
6.68142	-0.131419
6.39857	-0.0785671
6.17941	-0.0894123
5.91413	-0.0641278
5.60776	-0.0177569
5.36905	-0.0190486
5.10904	0.0109591
4.90589	0.0041136
4.63711	0.0628881
4.37864	0.131363
4.1363	0.193697
3.87778	0.262221
1.31829	0.101709
1.77995	0.110051
2.14853	0.191471
2.62131	0.148692
3.06994	0.100056
3.49753	0.0524662
3.82568	0.0943188
4.17709	0.0729137
4.48988	0.050121
4.70562	0.0943762
4.94603	0.0739708
5.17557	0.0544302
5.33404	0.0959579
5.53378	0.0862246
5.71413	0.0758653
5.83672	0.0932799
5.9787	0.0712977
6.12301	0.0469927
6.24586	0.0441429
6.37402	0.0259837
6.45344	0.0465578
6.54738	0.0326224
6.60554	0.0444562
6.66798	0.0420187
6.73845	0.0415495
6.79772	0.0522775
6.88862	0.0313828
6.99437	0.00562605
7.04717	0.0128314
7.11474	0.00525702
7.17006	-6.04e-05
7.21757	-0.00757071
7.28095	-0.0209469
7.3586	-0.0486048
7.4182	-0.0582009
7.45789	-0.0678947
7.47286	-0.0628638
7.4968	-0.086803
7.51035	-0.0903462
7.53005	-0.100053
7.53254	-0.0925375
7.51782	-0.0678195
7.5085	-0.0485021
7.50437	-0.044374
7.50852	-0.038518
7.49207	-0.0120686
7.46596	0.0240363
7.44178	0.0282208
7.4303	0.00969546
7.41821	-0.00820784
7.36304	-0.0030394
7.30273	-0.0127259
7.25756	-0.0475602
7.19097	-0.070972
7.1019	-0.071897
6.97854	-0.0485449
6.84985	-0.0298547
6.7362	-0.0261993
6.60271	-0.0127052
6.49168	-0.0316786
6.33347	-0.00346561
6.16943	0.0305687
6.01848	0.0815224
5.90108	0.0789201
5.73261	0.127389
5.54981	0.160188
5.41045	0.139549
5.22808	0.131915
5.03929	0.110714
4.89583	0.0541742
4.72616	0.0238402
4.53242	0.00757893
4.35789	-0.00789115
4.23889	-0.0588912
4.07777	-0.0577697
3.8826	-0.0125956
3.73328	-0.0132837
1.04834	0.0316645
1.53401	0.0159908
2.03998	0.0200168
2.4375	0.122497
2.94908	0.0909191
3.41167	0.0783327
3.7623	0.147702
4.17557	0.114432
4.5294	0.100601
4.81014	0.119861
5.1602	0.0498011
5.41489	0.0451123
5.70042	-0.010415
5.93395	-0.043952
6.18048	-0.100478
6.3467	-0.0867027
6.53208	-0.122085
6.67034	-0.110336
6.83211	-0.142113
6.93091	-0.110911
7.03414	-0.0941447
7.15586	-0.105859
7.2399	-0.0798962
7.31542	-0.055418
7.41526	-0.0552628
7.51217	-0.0421686
7.65851	-0.0985052
7.7746	-0.114601
7.8716	-0.111599
7.93355	-0.073555
7.96491	-0.00490558
7.98763	0.0423729
8.01294	0.0670609
8.05468	0.0653242
8.1277	0.0423045
8.1692	0.0407977
8.23653	0.00347413
8.27769	-0.0176948
8.31049	-0.0204938
8.33503	-0.00502594
8.33745	0.0325488
8.33783	0.0621653
8.32834	0.0716611
8.32681	0.0731918
8.3219	0.0580996
8.29299	0.0470124
8.25614	0.0238627
8.19495	0.00505156
8.06407	0.0359315
7.95055	0.0394501
7.75436	0.105643
7.60622	0.113781
7.40632	0.15368
7.19836	0.191644
7.04525	0.164751
6.85037	0.179627
6.65414	0.195856
6.52179	0.158206
6.36777	0.142226
6.23793	0.0920685
6.07811	0.061888
5.90671	0.04329
5.71053	0.0494681
5.56192	0.018078
5.38824	0.0317599
5.18665	0.0533526
4.98873	0.0812731
4.84773	0.0522655
4.65113	0.0788746
4.42579	0.144209
1.05987	0.0701307
1.47981	0.070188
1.86672	0.13328
2.3435	0.126501
2.8148	0.115197
3.18294	0.177059
3.56071	0.20929
3.81067	0.339331
4.10309	0.376914
4.41857	0.351426
4.7445	0.285504
4.97064	0.289355
5.21456	0.255445
5.43161	0.208394
5.71854	0.081465
5.87559	0.0844133
6.05239	0.0676112
6.20506	0.0649376
6.32577	0.0742284
6.42805	0.101948
6.53454	0.115456
6.63634	0.133662
6.75204	0.137962
6.85975	0.140251
6.97028	0.11972
7.06989	0.11011
7.1599	0.0900954
7.22004	0.0899583
7.28125	0.0787495
7.34001	0.0599862
7.39129	0.0387082
7.43868	0.0313235
7.49276	0.0172368
7.547	0.00299656
7.57362	0.0163843
7.60175	0.0282546
7.63299	0.0470093
7.66221	0.0577898
7.72216	0.0378421
7.76819	0.0318145
7.8032	0.0268048
7.84417	0.00582609
7.86994	-0.0099391
7.88216	-0.0121636
7.87486	-0.00485896
7.86098	-0.0109843
7.82333	-0.00332615
7.78069	-0.0306859
7.6852	-0.0251962
7.57933	-0.029328
7.46843	-0.0584327
7.28296	-0.0429624
7.0986	-0.0485976
6.94841	-0.118413
6.72601	-0.126008
6.53292	-0.18292
6.25612	-0.15612
5.93711	-0.10711
5.61765	-0.0676484
5.35229	-0.102294
5.01244	-0.0524362
4.70533	-0.0453324
4.42153	-0.0615257
4.19595	-0.13595
3.90749	-0.147486
3.61106	-0.16106
3.3393	-0.199296
2.98812	-0.138122
2.68291	-0.0929124
2.49274	-0.152745
1.08437	-0.0743718
1.36109	0.0489146
1.75547	0.104526
2.21323	0.126775
2.60131	0.218694
3.09019	0.179805
3.56289	0.12711
3.91548	0.164517
4.32052	0.109479
4.60613	0.143874
4.91742	0.112578
5.20654	0.0934574
5.48646	0.0535407
5.7078	0.0522001
5.97642	-0.00641922
6.22204	-0.052037
6.45318	-0.0731844
6.63245	-0.0524519
6.81216	-0.0621635
6.97689	-0.0668946
7.09052	-0.0305168
7.22999	-0.0199913
7.34877	-0.00877355
7.43586	0.00413691
7.53892	-0.00892032
7.63014	-0.0201356
7.70153	-0.0115309
7.78207	-0.0120668
7.86021	-0.0102089
7.93467	-0.00466872
8.02266	-0.0126621
8.10038	-0.0103779
8.20622	-0.0262215
8.26497	-0.0249696
8.35535	-0.055347
8.42818	-0.0881823
8.47221	-0.102207
8.4987	-0.108699
8.52129	-0.111289
8.54271	-0.102715
8.56255	-0.0925461
8.56729	-0.0772927
8.5576	-0.077598
8.53566	-0.0756574
8.5087	-0.0687035
8.48457	-0.0545663
8.44809	-0.0480926
8.38829	-0.0382915
8.29046	-0.000463139
8.19987	-0.00986994
8.04134	0.0286552
7.84492	0.075076
7.67192	0.0780812
7.41928	0.150718
7.16559	0.214406
6.97057	0.199431
6.69947	0.260527
6.42379	0.306209
6.21064	0.289361
5.94038	0.309623
5.72112	0.278884
5.46347	0.276531
5.21573	0.264268
4.94764	0.272356
4.7039	0.266104
4.52493	0.195071
4.29012	0.179881
4.03908	0.160918
3.84616	0.0938407
3.61722	0.072775
1.02186	0.218138
1.33547	0.244532
1.66382	0.286182
2.12159	0.20841
2.56508	0.144917
3.00205	0.0979477
3.33604	0.153964
3.7577	0.112303
4.1597	0.0803011
4.54235	0.0376492
4.86827	0.0117319
5.27933	-0.129334
5.6566	-0.266599
5.8868	-0.276805
6.11739	-0.297392
6.30068	-0.260678
6.42231	-0.162306
6.52982	-0.0598194
6.65413	0.00586902
6.77972	0.0602848
6.9485	0.0514998
7.10068	0.0393169
7.21586	0.0341361
7.35107	-0.00107209
7.44881	0.00119234
7.5925	-0.0425027
7.69222	-0.0322181
7.81624	-0.0662434
7.9139	-0.0739049
7.99003	-0.0600347
8.04912	-0.0391244
8.10791	-0.037912
8.14462	-0.0146208
8.17896	0.00104339
8.20666	0.0133357
8.2457	0.0043006
8.29163	-0.0116279
8.32555	-0.00555182
8.34512	0.0248821
8.35427	0.0457302
8.39512	0.0448826
8.43472	0.0352823
8.49309	-0.013094
8.55206	-0.0620569
8.60165	-0.121655
8.63197	-0.141973
8.64614	-0.146144
8.64384	-0.123836
8.63579	-0.0957946
8.65606	-0.0960551
8.66257	-0.0725671
8.65038	-0.0403788
8.62393	0.00606825
8.63091	-0.0109109
8.66142	-0.0614181
8.67258	-0.112581
8.68075	-0.180749
8.64504	-0.205037
8.60646	-0.236461
8.55108	-0.241076
8.47655	-0.226551
8.39443	-0.204434
8.2769	-0.176905
8.17535	-0.175349
8.06063	-0.170633
7.93147	-0.151467
7.74512	-0.085122
7.58251	-0.05251
7.36566	0.0243404
7.12985	0.110149
6.95586	0.124138
6.76299	0.157014
6.60835	0.141654
6.49305	0.0769522
6.32795	0.0620475
6.14407	0.0659339
5.95279	0.0872057
5.79699	0.103008
5.62363	0.136374
5.4453	0.174701
5.29628	0.183718
5.12607	0.213929
4.96395	0.246047
4.83665	0.273355
1.43408	-0.0740787
1.79399	0.0160139
2.27434	-0.00434055
2.75811	-0.0181066
3.137	0.0729956
3.62199	0.0280085
3.98541	0.0645928
4.37276	0.0372436
4.73149	-0.0114878
5.03407	-0.0240746
5.23009	0.0599067
5.47676	0.0632409
5.73422	0.0457783
5.98804	0.0119575
6.17204	0.0479615
6.3491	0.0808999
6.49668	0.133322
6.61673	0.183273
6.78631	0.153688
6.96087	0.0991292
7.11171	0.0482933
7.25754	-0.0175398
7.37631	-0.0563124
7.4809	-0.0809028
7.6046	-0.124597
7.7116	-0.151601
7.77751	-0.147514
7.87373	-0.17373
7.932	-0.172004
8.05167	-0.231672
8.13653	-0.256534
8.23291	-0.282905
8.29859	-0.288589
8.3326	-0.2626
8.36135	-0.231348
8.35521	-0.16521
8.33549	-0.0954878
8.31431	-0.0343073
8.31583	-0.0158288
8.30781	0.00218828
8.31659	0.00341007
8.31739	0.00260581
8.32875	-0.00874649
8.3528	-0.0227962
8.36988	-0.0198824
8.40979	-0.0397863
8.44436	-0.0543568
8.50366	-0.0936572
8.52046	-0.0704641
8.52204	-0.0420376
8.50381	0.00618521
8.52079	0.00920922
8.54681	-0.00680564
8.54529	-0.0252941
8.50473	-0.0247273
8.45937	-0.039367
8.38513	-0.0351285
8.33222	-0.0622179
8.2466	-0.056595
8.11398	-0.0439779
7.97949	-0.0294908
7.85375	-0.0237536
7.73698	-0.0269846
7.57092	0.0190773
7.40381	0.0761945
7.26898	0.0910222
7.11175	0.138247
6.98751	0.14249
6.80732	0.192676
6.62607	0.243928
6.44992	0.28008
6.27687	0.303128
6.01422	0.405784
5.78273	0.467269
5.60815	0.48185
5.41832	0.511676
1.68293	-0.342933
2.14851	-0.378508
2.62351	-0.393509
3.01583	-0.33583
3.48928	-0.379283
3.92285	-0.402853
4.31281	-0.402808
4.58017	-0.330167
4.86706	-0.317055
5.11549	-0.295488
5.29232	-0.232315
5.48731	-0.207315
5.64986	-0.169857
5.77763	-0.117634
5.93221	-0.0922106
6.07669	-0.066691
6.19591	-0.0259147
6.36553	-0.0455269
6.48634	-0.0363438
6.60727	-0.0372687
6.72987	-0.0398703
6.84207	-0.0320707
6.94309	-0.0230865
7.03098	-0.000983058
7.14248	-0.0224768
7.25364	-0.0536437
7.31396	-0.0339593
7.36055	-0.0105474
7.37337	0.0366308
7.39818	0.0718248
7.44252	0.0774813
7.49138	0.0686158
7.54557	0.0244294
7.61232	-0.0223237
7.69691	-0.0769137
7.74827	-0.0882729
7.82931	-0.11931
7.90344	-0.143435
7.94297	-0.142971
7.95862	-0.118617
7.97842	-0.0884154
8.01515	-0.075154
8.02577	-0.0257677
8.01515	0.034853
8.01194	0.0880551
8.03272	0.0972818
8.05812	0.0718755
8.08203	0.0179678
8.10937	-0.0493667
8.1315	-0.0915028
8.15509	-0.125091
8.16466	-0.124659
8.18089	-0.13089
8.20363	-0.123629
8.23311	-0.133111
8.25334	-0.123336
8.27069	-0.120693
8.28317	-0.113169
8.28525	-0.105254
8.28213	-0.112133
8.24458	-0.114583
8.17843	-0.0984283
8.05334	-0.0433358
7.9203	-0.000300032
7.73662	0.0633768
7.53033	0.129666
7.31833	0.181673
7.15451	0.175492
6.94232	0.217681
6.69526	0.254744
6.43698	0.283025
6.24427	0.245734
5.98738	0.262619
5.7255	0.294496
5.53201	0.287986
5.32787	0.29213
0.964296	0.0657039
1.29541	0.11459
1.73149	0.108515
2.21946	0.0605428
2.60012	0.129876
3.08025	0.0797544
3.51694	0.053063
3.95797	-0.0079721
4.29128	0.00872333
4.64396	-0.0239582
4.92897	-0.0189721
5.11358	0.0564207
5.33315	0.0668496
5.59896	0.0110368
5.80783	-0.0178257
6.0484	-0.0884042
6.2587	-0.148701
6.42048	-0.160484
6.57402	-0.194021
6.65482	-0.164818
6.71817	-0.13817
6.76583	-0.0958263
6.83302	-0.0630246
6.89958	-0.0395789
6.93293	-0.00292577
6.97638	0.0336216
7.02039	0.0696093
7.09565	0.0843523
7.21031	0.0596867
7.28396	0.0560371
7.37217	0.0278286
7.4469	0.0130994
7.52065	-0.000648075
7.57948	0.000521856
7.66813	-0.0381298
7.72819	-0.0681948
7.7628	-0.0627998
7.80612	-0.066118
7.85653	-0.0865342
7.87562	-0.0756197
7.88606	-0.0460618
7.89666	-0.0166619
7.90176	0.0082429
7.9231	0.0168983
7.93738	0.0126159
7.95562	0.00438459
7.97408	-0.00407738
7.99226	-0.0222601
7.98592	-0.0159166
7.96616	0.0038426
7.95131	0.0186877
7.93292	0.0370837
7.93174	0.0382555
7.94613	0.0138716
7.95269	0.00731048
7.96196	0.00804233
7.96409	0.0359056
7.97541	0.044587
7.99161	0.0383941
8.00225	0.0177538
8.01815	-0.0081451
8.02064	-0.0306351
8.02411	-0.0741128
8.01117	-0.101175
7.9773	-0.137299
7.92776	-0.167763
7.85905	-0.19905
7.7372	-0.187199
7.61148	-0.181485
7.46044	-0.160441
7.28284	-0.112841
7.08966	-0.0396575
6.93145	-0.0214475
6.7262	0.0137972
6.53109	0.0289113
6.37354	-0.0135395
6.15083	0.00916727
5.92975	0.0302469
5.77703	-0.0170322
5.58009	-0.0400943
5.37152	-0.0315244
5.20771	-0.0477089
5.00387	-0.033869
4.7655	0.00450341
4.57091	0.00908629
4.34946	0.020538
4.17169	-0.0216862
3.98892	-0.0489242
3.83006	-0.0900628
3.63293	-0.102934
3.45609	-0.13609
3.34183	-0.241831
3.1606	-0.260596
2.92121	-0.231209
1.05338	0.146619
1.36889	0.201115
1.77693	0.213067
2.11151	0.298493
2.55389	0.256107
2.99432	0.195675
3.29463	0.265368
3.65842	0.261579
4.00932	0.230679
4.27831	0.241686
4.62031	0.159692
4.92615	0.0738496
5.15284	0.0771625
5.44412	-0.014122
5.70911	-0.0791118
6.05788	-0.237878
6.23231	-0.212312
6.39044	-0.180443
6.4964	-0.106399
6.56694	-0.00694214
6.6681	0.0519048
6.78958	0.0704226
6.89057	0.099429
7.04243	0.0475708
7.16468	0.0153199
7.30781	-0.0478114
7.44086	-0.0808593
7.54284	-0.0728388
7.62183	-0.0518304
7.68611	-0.0261098
7.71681	0.0431946
7.74624	0.113756
7.77572	0.174276
7.82795	0.182053
7.89134	0.158663
7.93826	0.151744
8.00651	0.103493
8.08186	0.0281359
8.13843	-0.0184344
8.19025	-0.0502454
8.25486	-0.0948592
8.3267	-0.146699
8.36607	-0.186074
8.37297	-0.172975
8.35536	-0.145355
8.33035	-0.110349
8.29993	-0.079927
8.2751	-0.0550956
8.26047	-0.0304695
8.26419	-0.0241853
8.28765	-0.0276523
8.2995	-0.019496
8.3096	0.000404722
8.30016	0.0398373
8.2904	0.0596016
8.27232	0.0676795
8.2851	0.0249029
8.30938	-0.019383
8.33686	-0.0768642
8.38006	-0.150063
8.38745	-0.187451
8.37816	-0.208157
8.34711	-0.217107
8.31465	-0.234646
8.27113	-0.261133
8.18616	-0.256163
8.09436	-0.244364
8.01259	-0.252587
7.8773	-0.217298
7.75414	-0.194139
7.64892	-0.198917
7.48923	-0.139233
7.32433	-0.0943251
7.18642	-0.0764162
7.00462	-0.0346248
6.80835	0.021647
6.66852	0.0214754
6.5054	0.0245973
6.37473	-0.0147291
6.17942	0.0205818
6.05059	-0.000593073
5.87093	0.0190748
5.69766	0.022339
5.56067	-0.0206677
5.36909	-0.0290917
5.18869	-0.048695
5.05526	-0.115259
1.39635	-0.0863457
1.94402	0.455981
2.39043	0.00956775
2.86621	0.00379422
3.29769	0.00231473
3.63036	0.0796423
4.05332	0.0466803
4.46655	0.0234491
4.76138	0.098617
5.10135	0.448645
5.35389	0.196112
5.6427	0.177296
5.93927	0.110726
6.22101	0.0189863
6.44892	-0.0289171
6.71887	-0.12887
6.90074	-0.140744
7.19282	-0.252817
7.39496	-0.284957
7.6259	-0.355899
7.74754	-0.337536
7.80382	-0.293817
7.85547	-0.275467
7.93988	-0.289879
8.00091	-0.250914
8.07506	-0.195059
8.13092	-0.130922
8.19153	-0.0915317
8.25164	-0.0616389
8.32663	-0.0466259
8.38489	-0.0348941
8.44747	-0.037473
8.50976	-0.0597577
8.568	-0.0879957
8.62711	-0.117115
8.66896	-0.118963
8.71261	-0.13261
8.73607	-0.116075
8.78986	-0.11986
8.8485	-0.128495
8.879	-0.119003
8.91274	-0.0927376
8.92711	-0.10711
8.9543	-0.0843021
8.9653	-0.045302
8.98563	-0.0356318
8.99832	-0.0283151
9.02484	-0.0348447
9.05632	-0.0463152
9.06004	-0.0300357
9.04444	-0.0144389
9.02163	0.0283711
9.03625	0.0237511
9.04489	0.0151133
9.03982	0.000183419
9.02977	-0.0297706
9.00674	-0.0467433
9.02911	-0.109111
9.0561	-0.1761
9.01526	-0.18526
8.90937	-0.149374
8.76755	-0.167548
8.64051	-0.0405136
8.522	-0.0220007
8.4166	-0.0266006
8.25953	0.00047204
8.09468	0.0153176
7.88837	0.0716279
7.69687	0.113125
7.54465	0.095346
7.34453	0.125469
7.14352	0.13648
6.96525	0.114755
6.70698	-0.066978
6.4269	0.213097
6.18935	0.220653
5.89286	0.287143
5.68328	0.24672
5.46072	0.199277
5.2068	0.1632
4.94907	0.120934
4.66523	0.0847708
4.39123	0.0387676
3.96578	0.124225
3.49519	0.254809
3.1191	0.280903
2.64522	0.424782
2.28886	0.451142
1.89804	0.521959
1.03575	0.0642511
1.30532	0.264683
1.69849	0.851506
2.06246	0.487542
2.52468	0.495324
2.98966	0.460337
3.49329	0.34671
3.9235	0.286496
4.42484	0.10516
4.77291	0.0170876
5.2268	-0.186803
5.47722	-0.207216
5.73568	-0.235676
5.94483	-0.204831
6.11954	-0.149538
6.38045	-0.190451
6.64557	-0.235571
6.85882	-0.228818
7.09347	-0.253466
7.22018	-0.190181
7.33787	-0.127874
7.50151	-0.141505
7.70147	-0.0914688
7.86683	-0.256831
8.06035	-0.360346
8.18337	-0.403372
8.26303	-0.393026
8.31653	-0.35653
8.38376	-0.343765
8.41802	-0.298016
8.43111	-0.221112
8.44467	-0.144667
8.47845	-0.0384532
8.49632	-0.0563249
8.53617	-0.0261684
8.58126	0.00873677
8.62936	0.0406409
8.66664	0.0733616
8.68722	0.112783
8.70316	0.156841
8.72498	0.19502
8.75881	0.211187
8.80996	0.190039
8.83622	0.18378
8.86612	0.153882
8.90297	0.107034
8.93695	0.0630494
8.95591	0.0240863
8.98194	-0.0119439
8.9939	-0.0339029
9.01974	-0.0497374
9.02713	-0.0671323
9.02631	-0.0763149
9.04832	-0.0983157
9.0731	-0.113104
9.09367	-0.133673
9.09305	-0.183046
9.07629	-0.166294
9.05213	-0.172133
9.01674	-0.166742
8.98491	-0.174912
8.92886	-0.168863
8.84498	-0.154977
8.69998	-0.0999808
8.57034	-0.0603443
8.46443	-0.0544326
8.3307	-0.0207019
8.19422	-0.00422395
8.06358	0.00641916
7.89529	0.0347099
7.76506	0.0249362
7.59551	0.0344901
7.41073	0.0492655
7.22465	0.0253514
6.994	0.0260039
6.79614	-0.00614008
6.54684	0.0131568
6.27138	0.0586178
6.03781	0.0421949
1.83349	-0.0334937
2.33413	0.035871
2.85057	0.0594301
3.2705	0.109498
3.76104	0.0289606
4.1522	0.0278001
4.74726	-0.197256
5.14877	-0.248768
5.59716	-0.377163
5.94544	-0.455445
6.18084	-0.460838
6.3919	-0.461899
6.56032	-0.42032
6.69912	-0.34912
6.84139	-0.291393
6.96238	-0.232377
7.11772	-0.217722
7.23909	-0.189089
7.35733	-0.187331
7.4701	-0.180099
7.64276	-0.232761
7.78003	-0.260032
7.89984	-0.269838
7.96774	-0.227736
8.04748	-0.19748
8.10903	-0.149026
8.16012	-0.10012
8.23446	-0.0944604
8.31014	-0.0901439
8.36863	-0.0686268
8.45019	-0.0701919
8.52734	-0.0873381
8.55464	-0.0646355
8.57692	-0.0469201
8.58301	-0.0130062
8.60478	0.0152222
8.64066	0.0193386
8.66163	0.0383722
8.69809	0.0419125
8.72299	0.0570141
8.78039	0.0296071
8.83149	0.0185133
8.85003	0.0299669
8.87791	0.0320854
8.90121	0.0387858
8.9288	0.0112008
8.935	0.015001
8.97085	-0.000851103
8.98532	0.00467809
8.97403	0.025972
8.96458	0.0254162
8.94673	0.0132747
8.92203	0.00797273
8.89996	-0.0199632
8.86977	-0.0497719
8.84601	-0.0960062
8.80543	-0.135425
8.6999	-0.119898
8.59126	-0.121255
8.44525	-0.0952517
8.23769	-0.0276855
8.05776	0.00224107
7.86346	0.0365382
7.6662	0.0637984
7.49781	0.0521917
7.29337	0.0766281
7.07648	0.143521
6.89486	0.175144
6.66706	0.242941
6.48204	0.227956
6.2067	0.273297
6.03532	0.194676
5.83275	0.167251
5.62162	0.16838
5.42882	0.141179
5.1993	0.160702
4.97984	0.17016
4.78655	0.133449
4.55059	0.139405
4.36786	0.0921374
1.25037	-0.210374
1.72404	-0.204043
2.18715	-0.177149
2.62148	-0.141484
2.99025	-0.0502475
3.50107	-0.151069
4.00638	-0.276382
4.45739	-0.367394
4.75767	-0.317669
5.11355	-0.32355
5.4245	-0.314496
5.64449	-0.234488
5.87677	-0.206766
6.07742	-0.167417
6.26238	-0.132375
6.45189	-0.131892
6.59087	-0.090869
6.68735	-0.0373547
6.81158	-0.0115816
6.91989	0.0201145
7.03044	0.0595594
7.21123	0.0187684
7.34824	0.0117616
7.52048	-0.0404824
7.61969	-0.0196863
7.73615	-0.026145
7.83121	-0.0312134
7.89791	-0.007908
7.9562	0.0237989
8.01314	0.0568606
8.05796	0.10204
8.11509	0.124908
8.1652	0.144796
8.2463	0.1237
8.32275	0.087246
8.3873	0.0527033
8.45044	0.00955847
8.51275	-0.0227455
8.55662	-0.036622
8.58235	-0.0223455
8.6262	-0.0262
8.66876	-0.0187601
8.71887	-0.0388746
8.74937	-0.0393702
8.77385	-0.0538538
8.79135	-0.0613482
8.80834	-0.0783367
8.83809	-0.0980948
8.8333	-0.0832973
8.83036	-0.0503627
8.82249	-0.0224895
8.83314	-0.0131372
8.86067	-0.0306691
8.86597	-0.0359747
8.88297	-0.0729657
8.86959	-0.0995867
8.83546	-0.115465
8.76992	-0.109917
8.66218	-0.0821779
8.5634	-0.0734017
8.45883	-0.0788296
1.1084	0.0315992
1.42318	0.196821
2.00745	0.102546
2.43029	0.169708
2.98064	0.0893566
3.54668	-0.0366824
3.95973	-0.029727
4.40704	-0.0870413
4.78072	-0.0907207
5.07066	-0.0306608
5.41283	-0.0628305
5.64983	-0.0198344
5.91978	-0.0497772
6.18622	-0.0962176
6.43367	-0.143668
6.5853	-0.105305
6.74647	-0.0964662
6.87357	-0.0835724
6.99769	-0.0776936
7.0997	-0.0596977
7.21404	-0.0540414
7.31453	-0.0345266
7.38817	0.00183041
7.48179	0.0282072
7.58955	0.0304489
7.68529	0.0447104
7.78315	0.0268501
7.89289	-0.00289064
7.96147	-0.00147306
8.03318	-0.00317594
8.09915	0.0208498
8.16233	0.0376728
8.24701	0.042987
8.31223	0.0577663
8.38652	0.0634837
8.42684	0.0831603
8.48275	0.0672533
8.52499	0.0650097
8.5451	0.0749042
8.55568	0.0943184
8.56657	0.0934336
8.58143	0.0885665
8.60363	0.0563749
8.61995	0.0200471
8.64787	-0.0378698
8.66059	-0.0805933
8.66329	-0.103287
8.67703	-0.127028
8.69098	-0.130979
8.6931	-0.113102
8.68315	-0.0931476
8.67156	-0.0715616
8.67733	-0.0673326
8.67489	-0.0848855
8.66872	-0.098724
8.64388	-0.113877
8.6056	-0.115603
8.55048	-0.110483
8.46001	-0.0700074
8.36517	-0.0351714
8.28522	-0.02522
8.16807	0.00192518
8.05492	0.0250816
7.91327	0.0667316
7.77844	0.0815635
7.65258	0.0774218
7.52313	0.0668651
7.4136	0.0363998
7.26116	0.0488357
7.09853	0.0714673
6.96001	0.0799931
6.78102	0.138983
6.63365	0.156351
6.46229	0.18771
6.28753	0.212469
6.09567	0.24433
5.94123	0.228772
5.73977	0.260232
5.53252	0.277484
5.37362	0.256375

## Sheet: Acceleration
Radar Acceleration (m⸱s¯²)	Acceleration Error (m⸱s¯²)
0.95519	-0.225394
1.49464	-0.346266
1.96519	-0.272946
2.56153	-0.259697
3.10178	-0.199503
3.55455	-0.122924
3.8347	0.0187316
4.08665	0.0658787
4.28156	0.0470153
4.39791	-0.00683962
4.41986	-0.0656052
4.36608	-0.132639
4.22103	-0.17507
4.0637	-0.251926
3.83231	-0.28021
3.54779	-0.261382
3.28243	-0.254517
2.91633	-0.135227
2.53427	0.0126637
2.2435	0.0849587
1.91585	0.210034
1.62128	0.312755
1.40533	0.346647
1.18064	0.407333
1.04911	0.398993
0.908815	0.41823
0.840698	0.374473
0.7752	0.334396
0.729013	0.286071
0.699584	0.235676
0.676501	0.191965
0.667529	0.145364
0.671713	0.0982351
0.680734	0.0610988
0.684027	0.0415461
0.683581	-0.00134765
0.662732	0.019502
0.613102	0.0158633
0.546892	-0.00733496
0.409867	-0.00297789
0.188184	0.0440344
-0.0843893	0.109724
-0.30418	0.10654
-0.570975	0.152915
-0.824012	0.200924
-1.02058	0.210559
-1.28354	0.301816
-1.52984	0.387438
-1.69223	0.398169
-1.86133	0.428736
-2.00263	0.449872
-2.09525	0.441234
-2.17804	0.442015
-2.22495	0.427248
-2.24277	0.399886
-2.20503	0.327711
-2.14058	0.237189
-2.082	0.157999
-2.04364	0.100516
-2.03521	0.074193
-2.07013	0.092219
-2.10127	0.103824
-2.12004	0.101202
-2.11201	0.0754646
-2.10922	0.057452
-2.13808	0.0651824
-2.16923	0.0638314
-2.19049	0.0415201
0.577527	-0.0207389
1.07007	0.045478
1.55785	0.250301
2.36676	0.178633
2.90285	0.335482
3.51497	0.305534
3.94729	0.304712
4.15284	0.3669
4.28504	0.347626
4.29933	0.31441
4.23703	0.255373
4.07429	0.223407
3.89303	0.159603
3.6201	0.15189
3.31768	0.148397
3.00804	0.140941
2.78378	0.0587159
2.56112	0.0036055
2.38445	-0.0654015
2.21702	-0.117104
2.0817	-0.176913
1.92247	-0.186012
1.78463	-0.190317
1.67966	-0.209679
1.52214	-0.16678
1.35494	-0.101892
1.24995	-0.0760805
1.15908	-0.0368533
1.07731	0.0095056
1.00893	0.0389772
0.92291	0.0698493
0.842849	0.0775143
0.779864	0.0547968
0.691264	0.0448714
0.61738	0.00380933
0.488976	0.00105638
0.397306	-0.0465296
0.28491	-0.0691719
0.187147	-0.0933157
0.137421	-0.149172
0.107666	-0.205662
0.0879381	-0.246255
0.078079	-0.263177
0.0572435	-0.238833
0.0177192	-0.18648
-0.0868326	-0.0847217
-0.225069	0.0202341
-0.374336	0.102269
-0.495081	0.126732
-0.648031	0.160838
-0.807996	0.183853
-0.973901	0.202669
-1.08581	0.167181
-1.20808	0.142767
-1.31918	0.103946
-1.40597	0.0398495
-1.52742	0.0132707
-1.68524	0.0256163
-1.83453	0.0338552
-2.01526	0.0811249
-2.18621	0.125312
-2.32758	0.149917
-2.46995	0.198092
-2.54119	0.208452
-2.59933	0.241477
-2.62552	0.277145
-2.62487	0.317047
-2.60094	0.355796
0.661834	0.03486
1.22962	0.116858
1.74122	0.283878
2.3688	0.292154
2.95096	0.248535
3.42184	0.189997
3.70338	0.189453
3.93807	0.110829
4.01437	0.0739747
3.97483	0.0467444
3.82054	0.0417161
3.58392	0.0478626
3.36056	1.71544e-05
3.06156	0.0166756
2.76657	0.0351982
2.53686	-0.00420895
2.25728	0.0119495
2.00312	0.0154382
1.83315	-0.0400312
1.65579	-0.0554803
1.52843	-0.0919133
1.33702	-0.0446753
1.21169	-0.0504321
1.06562	-0.0235209
0.934214	0.00228525
0.849827	-0.002551
0.773762	0.00397752
0.744053	-0.0151394
0.736171	-0.0395043
0.719613	-0.0474403
0.707617	-0.0604082
0.687151	-0.068108
0.656725	-0.0664133
0.640281	-0.0754916
0.639031	-0.0965874
0.630927	-0.112409
0.59315	-0.106934
0.532764	-0.0916474
0.478993	-0.0944475
0.411535	-0.0880032
0.344934	-0.078161
0.282618	-0.064004
0.198618	-0.0209958
0.121244	0.0196556
0.0735931	0.0359557
0.02513	0.0623856
-0.025511	0.099425
-0.0680362	0.128035
-0.114757	0.149562
-0.136985	0.131043
-0.170378	0.109362
-0.227803	0.0956612
-0.28727	0.0668219
-0.342758	0.0212713
-0.401718	-0.0288806
-0.510887	-0.0319306
-0.63781	-0.0134224
-0.746764	-0.00686981
-0.883166	0.0318635
-0.979783	0.0370552
-1.0935	0.0667454
-1.20575	0.10439
-1.30219	0.144025
-1.36059	0.168789
-1.41779	0.207272
-1.47774	0.248987
-1.52653	0.268181
-1.57575	0.266337
-1.62733	0.240175
-1.66446	0.178645
-1.69138	0.0981197
-1.71466	0.0156348
-1.7343	-0.0579334
-1.732	-0.126845
-1.70984	-0.179838
-1.69273	-0.193674
-1.69444	-0.163032
0.922083	-0.117016
1.49246	0.0212369
2.1446	0.102477
2.65188	0.282999
3.2522	0.270372
3.74991	0.228455
4.04353	0.243619
4.29714	0.14858
4.39512	0.0680577
4.37574	-0.0129479
4.28538	-0.112856
4.16329	-0.245852
3.96853	-0.348534
3.71225	-0.410343
3.42546	-0.440706
3.19906	-0.516409
2.9034	-0.502011
2.67499	-0.529751
2.3345	-0.416463
2.11106	-0.389673
1.84933	-0.295904
1.6152	-0.203731
1.45961	-0.166558
1.28544	-0.0898327
1.13249	-0.0137907
1.04719	0.0135259
0.995081	0.0218439
0.996261	-0.011926
1.01253	-0.0486014
1.00106	-0.0468778
0.945809	-0.00162551
0.872591	0.0467048
0.764109	0.107959
0.651636	0.15628
0.576361	0.161735
0.537918	0.128945
0.510399	0.0829143
0.495743	0.0249034
0.479417	-0.0221718
0.457173	-0.0480911
0.412156	-0.0390496
0.362965	-0.0234168
0.290001	0.00799476
0.21374	0.0295521
0.158274	0.0152564
0.0862072	-0.00270479
0.00738251	-0.0384711
-0.0661199	-0.101963
-0.199217	-0.121545
-0.34422	-0.137438
-0.591275	-0.0553557
-0.77002	-0.044553
-1.00504	0.020654
-1.23437	0.0823969
-1.39918	0.0906249
-1.57076	0.124553
-1.70479	0.143952
-1.77811	0.12877
-1.81857	0.10524
-1.81661	0.0558602
-1.79502	-0.00370325
-1.75948	-0.0714542
-1.73699	-0.11925
-1.73394	-0.133529
-1.72643	-0.135576
-1.72568	-0.12083
-1.74684	-0.0789428
-1.75801	-0.0432034
-1.769	-0.00700203
0.943716	-0.575012
1.35497	-0.310315
1.75864	-0.00342963
2.32931	0.111098
2.87068	0.177097
3.26293	0.276063
3.64907	0.247548
3.8278	0.288141
3.89838	0.297497
3.84931	0.296845
3.75256	0.236837
3.65345	0.100352
3.47409	-0.0090339
3.31294	-0.168577
3.0794	-0.263569
2.90627	-0.400124
2.68089	-0.447404
2.4395	-0.439431
2.24774	-0.449705
2.01241	-0.388115
1.76953	-0.287809
1.59982	-0.230724
1.42536	-0.145934
1.31681	-0.112738
1.21985	-0.0841711
1.13879	-0.0701171
1.06915	-0.0703738
1.01598	-0.0924563
0.941219	-0.0995332
0.864098	-0.109961
0.784738	-0.119075
0.725387	-0.141796
0.663408	-0.149314
0.612361	-0.152543
0.574178	-0.15259
0.519602	-0.120636
0.464883	-0.0764557
0.425678	-0.0401939
0.397618	-0.0111312
0.391152	-0.00439144
0.389548	-0.00960808
0.391203	-0.0310452
0.385689	-0.0594163
0.372145	-0.0901785
0.334339	-0.104761
0.284783	-0.119166
0.184111	-0.102843
0.103881	-0.135597
-0.0291162	-0.145375
-0.194418	-0.14912
-0.339412	-0.196516
-0.560152	-0.188931
-0.802706	-0.177255
-0.993406	-0.229711
-1.22697	-0.240878
-1.41174	-0.290952
-1.6468	-0.274787
-1.89942	-0.223705
-2.15951	-0.148505
-2.35907	-0.116756
-2.58721	-0.0354622
-2.77968	0.0340273
-2.90415	0.0591602
-2.95103	0.0294438
-2.97728	-0.00248979
-2.97291	-0.0522783
-2.96825	-0.086285
-3.00164	-0.0553559
-3.03458	0.00763382
0.803775	0.0178597
1.25108	-0.0560966
1.77292	-0.118183
2.22337	-0.0479212
2.79502	-0.0813133
3.30674	-0.0878419
3.64759	-0.00135854
3.96252	0.00379692
4.10575	0.060015
4.15296	0.0891855
4.06763	0.136211
3.89302	0.178373
3.72406	0.147604
3.49068	0.138182
3.26177	0.100232
3.02913	0.0604292
2.85023	-0.0190568
2.63526	-0.0344621
2.41252	-0.0126746
2.23337	-0.0124392
2.01926	0.0387433
1.81494	0.095242
1.66109	0.115027
1.48402	0.16457
1.32452	0.19488
1.21122	0.176411
1.08707	0.172459
0.978194	0.163624
0.91184	0.126441
0.851903	0.0986245
0.822913	0.0570295
0.806174	0.0227679
0.794414	0.00259074
0.785637	-0.00929293
0.781311	-0.0256276
0.768614	-0.0418356
0.728174	-0.0429991
0.658525	-0.0296768
0.593563	-0.0341261
0.51158	-0.0262242
0.444248	-0.0240749
0.35217	0.016668
0.25075	0.0684193
0.144788	0.111544
0.060923	0.11939
-0.0357851	0.138058
-0.132193	0.160947
-0.246357	0.202511
-0.354222	0.23041
-0.51639	0.296663
-0.722376	0.383367
-0.908724	0.422544
-1.17174	0.51176
-1.44489	0.592104
-1.64966	0.595809
-1.88218	0.629275
-2.09145	0.647746
-2.23623	0.612114
-2.3782	0.5868
-2.46824	0.525727
-2.55023	0.471836
-2.58312	0.3824
-2.59631	0.287917
-2.59461	0.194558
-2.56702	0.0933906
-2.51561	-0.0106058
-2.46644	-0.0929251
-2.43234	-0.148368
-2.393	-0.204322
0.521488	0.3729
0.804731	0.302132
1.11863	0.293828
1.62569	0.162271
2.1776	0.0130664
2.70273	-0.121537
3.07336	-0.139743
3.44217	-0.206507
3.72602	-0.24845
3.90137	-0.254423
3.97785	-0.244799
4.04341	-0.31212
4.06295	-0.416047
4.01921	-0.525226
3.86272	-0.569242
3.59797	-0.525404
3.32948	-0.471448
2.94351	-0.278343
2.53358	-0.0390326
2.24043	0.0991349
1.94668	0.247286
1.7295	0.32318
1.59606	0.313052
1.46397	0.293589
1.38285	0.218277
1.2811	0.171497
1.22926	0.0937827
1.18703	0.0266966
1.14932	-0.0278142
1.11378	-0.0688189
1.05728	-0.07558
0.975787	-0.0503458
0.903969	-0.0346167
0.802797	0.00702926
0.718451	0.0272724
0.617823	0.0587194
0.539098	0.0655917
0.476467	0.0610983
0.431612	0.051146
0.371404	0.0701238
0.320275	0.0896733
0.294262	0.0896276
0.293056	0.0655188
0.325152	0.00191288
0.358607	-0.0738082
0.382617	-0.147867
0.391946	-0.205828
0.368865	-0.220432
0.32756	-0.20131
0.271659	-0.152648
0.227156	-0.102655
0.1868	-0.0476935
0.122444	0.0327771
0.0690248	0.0929155
0.0404355	0.108584
0.0359421	0.0738319
0.0402757	0.00285135
0.0293015	-0.0755926
-0.00465456	-0.144659
-0.0724934	-0.180882
-0.159842	-0.188436
-0.249295	-0.181978
-0.388837	-0.117144
-0.510361	-0.0699332
-0.66575	0.00533203
-0.801558	0.0566184
-0.944593	0.114775
-1.08197	0.167637
-1.2664	0.266412
-1.4609	0.372041
-1.61318	0.432658
-1.76383	0.493061
-1.85118	0.494584
-1.86951	0.431358
-1.8473	0.331341
-1.82304	0.233803
-1.80232	0.150064
-1.79339	0.10051
-1.78704	0.0845733
-1.77018	0.0857677
-1.75918	0.109689
-1.7488	0.141587
-1.72576	0.165634
-1.70217	0.199392
0.665645	-0.0353233
1.06321	0.0806567
1.67145	0.0604572
2.30426	0.0360966
2.7864	0.132546
3.32826	0.0988837
3.6896	0.140223
4.01433	0.0864787
4.17586	0.054439
4.19299	0.0362365
4.10082	0.0239907
3.87791	0.0697593
3.61239	0.110143
3.34414	0.125617
3.13539	0.0740282
2.87589	0.0836128
2.59412	0.136086
2.36676	0.153505
2.11657	0.203026
1.91629	0.20193
1.79951	0.113768
1.69154	0.0170623
1.58328	-0.07198
1.50185	-0.172522
1.41031	-0.241358
1.33071	-0.296705
1.26078	-0.334567
1.17009	-0.326915
1.10235	-0.324432
1.00577	-0.282438
0.966233	-0.289457
0.933873	-0.293305
0.904166	-0.286391
0.862127	-0.256123
0.788841	-0.190203
0.683802	-0.0914545
0.575005	0.0114554
0.419355	0.156375
0.303229	0.248489
0.182453	0.327874
0.0895204	0.364025
0.0302848	0.356301
-0.000496153	0.31613
-0.0100318	0.257985
0.00185059	0.189932
0.0332487	0.119495
0.0724054	0.0583438
0.140732	-0.0171963
0.204958	-0.0740179
0.23123	-0.0796314
0.227515	-0.0486944
0.198934	0.00417455
0.188934	0.027801
0.181152	0.0314085
0.142173	0.0388178
0.0823343	0.0320048
-0.0226768	0.0367749
-0.122537	0.0144998
-0.250154	0.0106516
-0.396006	0.0186957
-0.569706	0.0473099
-0.737308	0.0687017
-0.857408	0.0513362
-1.01105	0.0839087
-1.15589	0.130206
-1.26094	0.161796
-1.37341	0.223675
-1.43711	0.254968
-1.50222	0.298173
-1.56559	0.342155
-1.61506	0.370677
-1.65375	0.383198
-1.73757	0.43094
-1.84953	0.49637
-1.92946	0.52362
-1.99504	0.536853
1.09935	0.440928
1.6378	0.387829
2.22637	0.30714
2.69635	0.319376
3.22658	0.203464
3.66384	0.085439
3.96353	-0.00536066
4.08559	-0.037421
4.1025	-0.0783381
3.97654	-0.072619
3.79415	-0.0841607
3.50582	-0.0414402
3.16585	0.0214417
2.87881	0.0219436
2.53696	0.0893762
2.22398	0.153307
2.00594	0.15067
1.7874	0.172802
1.66112	0.12167
1.53009	0.0929528
1.41215	0.0726006
1.3171	0.0547943
1.22978	0.0515796
1.16767	0.0356246
1.10871	0.020095
1.07111	-0.0148569
1.04121	-0.0532775
0.98301	-0.0595814
0.907789	-0.0473506
0.785269	0.0121275
0.672066	0.0595298
0.577631	0.0803407
0.528563	0.0469074
0.494987	-0.00220399
0.496203	-0.0724092
0.511391	-0.133382
0.536173	-0.18083
0.574531	-0.225889
0.597044	-0.246508
0.593743	-0.235294
0.548332	-0.175123
0.498395	-0.103554
0.457178	-0.0360742
0.386366	0.0609187
0.300335	0.163983
0.240565	0.217977
0.193799	0.223698
0.167352	0.171659
0.160518	0.0756531
0.16382	-0.0319456
0.170008	-0.122857
0.174632	-0.181334
0.173813	-0.202075
0.175823	-0.197758
0.185455	-0.18106
0.193143	-0.152224
0.200636	-0.12185
0.201402	-0.0904488
0.193003	-0.0648824
0.171922	-0.0533551
0.130578	-0.0542867
0.0650255	-0.0631104
-0.0734645	-0.0297426
-0.228972	-0.00803363
-0.475972	0.0790085
-0.748483	0.167858
-1.03125	0.25236
-1.2448	0.267233
-1.47287	0.300389
-1.68016	0.3114
-1.87683	0.311648
-2.01095	0.258233
-2.15142	0.231067
-2.26913	0.215288
-2.33942	0.198743
0.809309	0.0488819
1.26683	-0.0494989
1.83415	-0.185642
2.31796	-0.187308
2.88755	-0.264608
3.38254	-0.299751
3.7612	-0.286363
3.97995	-0.205401
4.14427	-0.174718
4.14919	-0.0925777
4.04185	0.000292415
3.80252	0.138005
3.51591	0.253456
3.30325	0.24222
3.06066	0.222767
2.82684	0.171982
2.6512	0.0579578
2.43241	-0.00180959
2.24125	-0.0691757
1.9691	-0.0366164
1.67002	0.0391063
1.38217	0.123647
1.14089	0.189545
0.973304	0.212606
0.791885	0.274938
0.644449	0.32324
0.561429	0.327466
0.536264	0.29753
0.55201	0.24984
0.590872	0.193283
0.632055	0.136598
0.664466	0.0840129
0.683449	0.0403149
0.70655	-0.00983576
0.725755	-0.0586743
0.719647	-0.0869238
0.688823	-0.0962074
0.650114	-0.100876
0.611779	-0.105138
0.543281	-0.0769059
0.464599	-0.0359581
0.377385	0.0194228
0.315659	0.0588614
0.257574	0.10042
0.210096	0.127908
0.185195	0.124061
0.166834	0.106632
0.148253	0.0861975
0.118778	0.0752663
0.068587	0.0846412
0.0180614	0.0970849
-0.0180277	0.10139
-0.0398898	0.096503
-0.0410272	0.0715014
-0.0280036	0.0332265
-0.0172415	0.00640137
-0.00380574	-0.0044969
0.0183607	-0.00566703
0.0375037	0.00312546
0.0626195	-0.00114085
0.0801081	-0.0132736
0.0863332	-0.0327734
0.0830291	-0.0614348
0.0600494	-0.0881006
0.0015763	-0.097547
-0.0840547	-0.0993193
-0.203005	-0.0879119
-0.344071	-0.0721877
-0.545335	-0.00610343
-0.762484	0.0738551
-0.987193	0.164824
-1.16019	0.216109
-1.36642	0.317206
-1.54297	0.395897
-1.65446	0.404275
-1.7767	0.414239
-1.88307	0.401779
-1.94674	0.347611
-1.99072	0.283107
-2.0117	0.206213
-2.02235	0.130482
-2.02265	0.0657397
-2.02714	0.0342228
-2.05228	0.0457398
-2.08374	0.0736075
-2.09308	0.0812032
-2.06213	0.0444055
-2.02755	-0.00299666
-1.99176	-0.0541331
-1.95405	-0.10289
-1.90573	-0.158015
-1.83506	-0.23654
-1.80399	-0.277417
0.331992	-0.0216649
0.629111	-0.00210533
1.06364	0.0074768
1.47929	0.116854
2.03471	0.103027
2.57516	0.0616809
2.94981	0.10348
3.30253	0.0682215
3.5324	0.0521287
3.63689	0.054702
3.69007	0.00397224
3.67354	-0.0701837
3.61095	-0.168432
3.48367	-0.244019
3.38402	-0.366589
3.25334	-0.461232
3.14088	-0.562595
2.94762	-0.559006
2.67773	-0.449142
2.41926	-0.324893
2.08755	-0.111009
1.78867	0.0782412
1.59137	0.169769
1.40928	0.244056
1.31776	0.217379
1.25134	0.154525
1.21784	0.0613342
1.18979	-0.0165994
1.16052	-0.0660554
1.10779	-0.0709563
1.0158	-0.0211537
0.894981	0.0724665
0.791259	0.158906
0.677913	0.25106
0.595998	0.295057
0.552571	0.280105
0.520137	0.235185
0.516213	0.144244
0.525422	0.0282802
0.540379	-0.0913367
0.544711	-0.184054
0.56258	-0.270839
0.583224	-0.34691
0.571385	-0.381216
0.51329	-0.358367
0.412178	-0.281183
0.291372	-0.178839
0.162884	-0.0690512
0.0725414	0.00387477
-0.0169119	0.0819112
-0.0568723	0.118505
-0.0616169	0.128999
-0.0491116	0.133013
-0.0390789	0.148966
-0.0367359	0.174427
-0.0432124	0.196633
-0.0503725	0.194163
-0.0352235	0.142637
0.000611429	0.0539258
0.0534739	-0.0588586
0.0976212	-0.16558
0.124841	-0.253021
0.116259	-0.298619
0.0800046	-0.314481
0.0151313	-0.307188
-0.0806198	-0.278505
-0.20967	-0.225534
-0.321192	-0.195774
-0.479518	-0.121257
-0.645736	-0.0378154
-0.768117	0.00569865
-0.919033	0.0834924
-1.06838	0.165676
-1.18264	0.216356
-1.31496	0.284327
-1.44169	0.344519
-1.5335	0.369868
-1.61204	0.381325
-1.65069	0.348963
-1.67948	0.305791
-1.67756	0.23966
-1.67613	0.186806
-1.67602	0.145535
-1.67193	0.102324
-1.67537	0.0596206
-1.68773	0.0156898
-1.69198	-0.0416466
1.3595	-0.517882
1.95702	0.241934
2.48545	-0.286497
3.12854	-0.223233
3.63132	-0.124377
3.91938	0.0413747
4.1667	0.096229
4.30468	0.126744
4.34228	0.149319
4.29845	0.0803071
4.19764	0.181118
4.01259	0.216086
3.78631	0.228598
3.55786	0.182641
3.38169	0.0409614
3.1801	-0.0918579
3.02478	-0.259576
2.79799	-0.32286
2.66863	-0.439448
2.54617	-0.517636
2.39701	-0.532306
2.22158	-0.503084
1.94602	-0.378118
1.65619	-0.249079
1.44824	-0.193267
1.22004	-0.0824788
1.06565	-0.000972112
0.903765	0.12187
0.774695	0.227472
0.679681	0.301667
0.634802	0.322197
0.597294	0.325667
0.576186	0.295685
0.559979	0.242342
0.555893	0.165537
0.554618	0.0839552
0.540021	0.0209178
0.520742	-0.0257753
0.49134	-0.0446016
0.482258	-0.0642943
0.474844	-0.0722962
0.461397	-0.0834753
0.430408	-0.0524859
0.400736	-0.0300774
0.362412	0.0102635
0.316515	0.0615492
0.284875	0.0921644
0.250015	0.115745
0.237728	0.108806
0.221626	0.0997268
0.195229	0.0949297
0.137309	0.118375
0.0853174	0.138232
0.0621355	0.131797
0.0406851	0.116935
0.0184764	0.085969
-0.00617956	0.0406277
-0.0331374	-0.011065
-0.0232049	-0.101723
-0.0122501	-0.191965
-0.0639978	-0.216847
-0.195839	-0.240542
-0.34768	-0.0887003
-0.552543	0.0301551
-0.720339	0.10284
-0.869794	0.148098
-0.999928	0.165508
-1.19245	0.238835
-1.37148	0.297656
-1.4943	0.303381
-1.62655	0.322707
-1.73246	0.320972
-1.80403	0.288359
-1.90416	0.16962
-2.02223	0.28769
-2.13425	0.287409
-2.2808	0.328156
-2.38922	0.33784
-2.46875	0.31855
-2.49565	0.238235
-2.51216	0.135418
-2.52566	0.0184865
-2.55415	-0.0892724
-2.67074	-0.108735
-2.88664	-0.0256636
-3.10142	0.0631958
-3.40001	0.250495
-3.61871	0.380678
-3.83373	0.53456
1.2932	-0.474142
1.66975	-0.39627
2.20261	0.227156
2.7265	-0.296739
3.21803	-0.208586
3.59488	-0.0823714
4.00975	-0.110395
4.26736	-0.114045
4.46502	-0.192787
4.46454	-0.205484
4.33161	-0.203493
4.06157	-0.151297
3.78106	-0.135685
3.43779	-0.0672959
3.13872	-0.0278691
2.94329	-0.0644645
2.74583	-0.0666267
2.5899	-0.0765438
2.35843	0.020302
2.11666	0.151135
1.93575	0.233686
1.842	0.230693
1.77153	0.081715
1.71168	0.141566
1.60911	0.10999
1.49337	0.0761443
1.33439	0.0819862
1.15957	0.114017
1.00921	0.139325
0.813279	0.229847
0.641338	0.318576
0.525843	0.374279
0.413707	0.408168
0.342715	0.47916
0.315528	0.473926
0.307999	0.45621
0.298787	0.450675
0.287525	0.453369
0.27019	0.460311
0.261551	0.452912
0.270836	0.423472
0.280701	0.39035
0.292614	0.348057
0.298959	0.297375
0.308718	0.225314
0.316012	0.139064
0.310275	0.0541683
0.301176	-0.033331
0.285189	-0.113766
0.271483	-0.187149
0.23939	-0.222652
0.206991	-0.235297
0.187576	-0.244695
0.182418	-0.25807
0.174895	-0.257864
0.145002	-0.223943
0.0994431	-0.175982
0.0481711	-0.12471
-0.0284521	-0.0668241
-0.107265	-0.0162306
-0.186635	0.0305388
-0.337712	0.143382
-0.517803	0.272591
-0.659369	0.344367
-0.826489	0.423502
-0.968406	0.465159
-1.07171	0.463963
-1.19911	0.489249
-1.29052	0.48105
-1.39013	0.480887
-1.47551	0.466747
-1.55601	0.448448
-1.64223	0.433425
-1.72722	0.407534
-1.85167	0.403613
-1.984	0.391267
-2.09849	0.356893
1.41252	-0.228339
1.98885	-0.119849
2.602	0.00224001
3.08526	0.206822
3.61364	0.234399
3.96645	0.265549
4.36496	0.0854759
4.55688	-0.0252039
4.72603	-0.22581
4.75104	-0.38062
4.65336	-0.499287
4.40151	-0.530063
4.00895	-0.455827
3.64718	-0.414994
3.1832	-0.250391
2.81711	-0.1539
2.41625	0.00607771
2.06851	0.138404
1.76823	0.242163
1.57539	0.251667
1.41011	0.248665
1.32128	0.189634
1.25708	0.129014
1.20648	0.077816
1.13197	0.072508
1.04629	0.0983813
0.969324	0.129836
0.884305	0.174236
0.815018	0.201558
0.772983	0.200595
0.733773	0.197928
0.71543	0.17397
0.697145	0.143172
0.64518	0.134272
0.587093	0.124423
0.501842	0.144298
0.430008	0.158416
0.37148	0.167829
0.326465	0.171236
0.301583	0.16022
0.290749	0.139982
0.307677	0.0968895
0.320564	0.0629267
0.324566	0.0421312
0.322768	0.0280619
0.318178	0.0113648
0.302229	-0.00297565
0.27878	-0.0144669
0.271343	-0.0384873
0.24351	-0.0362678
0.196004	-0.0160303
0.148868	-0.00801274
0.0797734	0.00489849
0.0111537	0.00133935
-0.0439615	-0.0278485
-0.110327	-0.0561501
-0.163149	-0.107369
-0.240563	-0.141057
-0.340051	-0.158136
-0.503476	-0.115826
-0.702198	-0.0432501
-0.900084	0.0226809
-1.15217	0.141108
-1.36769	0.225903
-1.52148	0.251145
-1.68112	0.287288
-1.8087	0.30913
-1.89861	0.323264
-1.99061	0.368974
-2.05399	0.398635
-2.12934	0.427086
-2.15835	0.380739
-2.17261	0.29933
-2.15965	0.191372
-2.14949	0.10178
-2.15577	0.0495729
-2.15427	0.0105689
-2.15494	-0.0131852
-2.1688	-0.0226149
-2.17753	-0.0392489
0.457939	0.0533733
1.02191	0.0236817
1.67946	0.00677812
2.32135	0.0285905
2.78538	0.181236
3.30578	0.177535
3.77546	0.0919085
4.14667	-0.0347876
4.32554	-0.0936426
4.4098	-0.157766
4.35736	-0.161212
4.22453	-0.14326
3.9808	-0.0637127
3.65213	0.0596221
3.37352	0.10256
3.04314	0.177601
2.70556	0.248949
2.43356	0.2525
2.10932	0.314999
1.82006	0.359772
1.62241	0.341407
1.45185	0.330655
1.38262	0.251859
1.3313	0.182224
1.30451	0.108699
1.27374	0.0551785
1.23126	0.0239517
1.18415	0.00126879
1.10629	0.0116897
1.00611	0.0509443
0.924262	0.0804763
0.825371	0.13341
0.756503	0.159849
0.69408	0.179476
0.663934	0.159462
0.642832	0.116827
0.636242	0.0458734
0.632937	-0.035711
0.622705	-0.107608
0.588577	-0.142719
0.554467	-0.157472
0.522389	-0.152651
0.492498	-0.13551
0.475448	-0.127783
0.445016	-0.112419
0.406722	-0.0995415
0.369146	-0.0965989
0.332238	-0.0980742
0.29119	-0.0928094
0.246871	-0.07586
0.186416	-0.0298936
0.140853	0.0132493
0.111007	0.0448283
0.0970225	0.0542172
0.0882376	0.0436039
0.0785058	0.0141262
0.0529299	-0.0213167
-0.01384	-0.0369438
-0.123234	-0.0281184
-0.246605	-0.0194748
-0.416712	0.0251704
0.454277	0.203367
0.783427	0.355445
1.44233	0.288228
1.95955	0.404541
2.64638	0.324404
3.31306	0.183043
3.78497	0.121411
4.24766	-0.0586643
4.50294	-0.154492
4.56996	-0.171012
4.53384	-0.178122
4.41717	-0.186901
4.18666	-0.153713
3.89578	-0.117096
3.59167	-0.101861
3.33898	-0.149531
2.99568	-0.103831
2.64296	-0.040699
2.29294	0.0310814
2.03683	0.0267785
1.7588	0.0704348
1.52205	0.104743
1.35694	0.101939
1.18692	0.139283
1.05644	0.170848
0.992445	0.163342
0.94343	0.156062
0.915779	0.129679
0.905875	0.0817218
0.884719	0.0444111
0.851199	0.0273516
0.822401	0.0201045
0.794766	0.026563
0.78207	0.0282996
0.760686	0.042428
0.734281	0.057596
0.696665	0.0724606
0.652378	0.0791236
0.609779	0.0707663
0.538082	0.0810211
0.455177	0.0937844
0.389275	0.081557
0.321334	0.0637314
0.277418	0.0146089
0.238674	-0.0460395
0.211643	-0.120594
0.182197	-0.18518
0.159376	-0.236694
0.141798	-0.264945
0.124498	-0.262096
0.100638	-0.225008
0.072944	-0.16634
0.0409507	-0.0985144
0.0202144	-0.0494494
0.00529212	-0.0242122
-0.0197266	-0.0125407
-0.0594158	-0.00813439
-0.106334	-0.0119101
-0.199717	0.02246
-0.317337	0.0761826
-0.419998	0.108178
-0.551196	0.159414
-0.663761	0.183593
-0.814196	0.240282
-0.950136	0.279184
-1.06268	0.289962
-1.1467	0.26637
-1.19676	0.20789
-1.25319	0.162371
-1.31008	0.12947
-1.35753	0.104799
-1.42361	0.120702
-1.47759	0.144918
-1.54038	0.191049
-1.58859	0.225099
-1.63138	0.246632
-1.66824	0.252225
-1.71593	0.260155
-1.76535	0.260736
-1.80609	0.244106

## Sheet: Data dictionary
Variable:	Explanation:
Radar Speed (m⸱s¯¹)	Speed measured by the radar gun
Speed Error (m⸱s¯¹)	Difference in speed calculated by the radar speed minus GNSS speed
Radar Acceleration (m⸱s¯²)	Acceleration measured by the radar gun
Acceleration Error (m⸱s¯²)	Difference in acceleration calculated by the radar acceleration minus GNSS acceleration
